# Supplementary material for: Ethyl 7-oxo-7H-benzo[de]imidazo[5,1-a]iso­quinoline-11-carboxyl­ate–tri­fluoro­acetic acid (1/1)
Source: Acta Crystallogr Sect E Struct Rep Online. 2013 May 31;69(Pt 6):o977–8. doi: 10.1107/S1600536813013834 (PMC3685112; doi:10.1107/S1600536813013834)
Supplement: Supplementary file 1 [file e-69-0o977-sup1.cif]

##############################################################################
#                                                                            #
# This CIF contains the data in a paper accepted for publication in          #
# Acta Crystallographica Section E. It conforms to the requirements of       #
# Notes for Authors for Acta Crystallographica Section E, and has been       #
# peer reviewed under the auspices of the IUCr Commission on Journals.       #
#                                                                            #
# Full details of the Crystallographic Information File format               #
# are given in the paper "The Crystallographic Information File (CIF):       #
# a New Standard Archive File for Crystallography" by S. R. Hall, F. H.      #
# Allen and I. D. Brown [Acta Cryst. (1991), A47, 655-685].                  #
#                                                                            #
# The current version of the core CIF dictionary is obtainable from          #
# ftp://ftp.iucr.org/pub/cif_core.dic.                                       #
#                                                                            #
# Software is freely available for graphical display of the structure(s)     #
# in this CIF. For information consult the CIF software page                 #
# http://www.iucr.org/resources/cif/software.                                #
#                                                                            #
# This file may be used for bona fide research purposes within the           #
# scientific community so long as proper attribution is given to the journal # 
# article from which it was obtained.                                        #
#                                                                            #
##############################################################################
data_I
_audit_creation_method     SHELXL-97
_chemical_name_systematic
;\
Ethyl 7-oxo-7<i>H</i>-benzo[<i>de</i>]imidazo[5,1-<i>a</i>]isoquinoline-\
11-carboxylate--trifluoroacetic acid (1/1)
;
_chemical_name_common     ?
_chemical_formula_moiety     'C17 H12 N2 O3, C2 H F3 O2'
_chemical_formula_sum     'C19 H13 F3 N2 O5'
_chemical_formula_iupac     'C17 H12 N2 O3, C2 H F3 O2'
_chemical_formula_weight     406.31
_chemical_melting_point     ?
_symmetry_cell_setting     triclinic
_symmetry_space_group_name_H-M     'P -1'
_symmetry_space_group_name_Hall     '-P 1'
loop_
    _symmetry_equiv_pos_as_xyz
    'x, y, z'
    '-x, -y, -z'
_cell_length_a     7.642(3)
_cell_length_b     8.111(4)
_cell_length_c     14.043(6)
_cell_angle_alpha     97.539(8)
_cell_angle_beta     98.055(8)
_cell_angle_gamma     92.695(8)
_cell_volume     852.6(6)
_cell_formula_units_Z     2
_cell_measurement_reflns_used     800
_cell_measurement_theta_min     2.529
_cell_measurement_theta_max     26.032
_cell_measurement_temperature     100(2)
_exptl_crystal_description     spike
_exptl_crystal_colour     yellow
_exptl_crystal_size_max     0.48
_exptl_crystal_size_mid     0.10
_exptl_crystal_size_min     0.07
_exptl_crystal_density_diffrn     1.583
_exptl_crystal_density_meas     ?
_exptl_crystal_density_method     'not measured'
_exptl_crystal_F_000     416
_exptl_absorpt_coefficient_mu     0.137
_exptl_absorpt_correction_type     multi-scan
_exptl_absorpt_process_details     '(SADABS; Bruker, 2000; Blessing, 1995)'
_exptl_absorpt_correction_T_min     0.711
_exptl_absorpt_correction_T_max     1.00
_exptl_special_details     ?
_diffrn_ambient_temperature     100(2)
_diffrn_radiation_type     MoK\a
_diffrn_radiation_wavelength     0.71073
_diffrn_radiation_source     'fine-focus sealed tube'
_diffrn_radiation_monochromator     graphite
_diffrn_measurement_device_type     'Bruker SMART CCD area-detector'
_diffrn_measurement_method     '\f and \w scans'
_diffrn_detector_area_resol_mean     ?
_diffrn_reflns_number     7689
_diffrn_reflns_av_R_equivalents     0.0319
_diffrn_reflns_av_sigmaI/netI     0.0410
_diffrn_reflns_theta_min     2.54
_diffrn_reflns_theta_max     26.16
_diffrn_reflns_theta_full     26.16
_diffrn_measured_fraction_theta_max     0.993
_diffrn_measured_fraction_theta_full     0.993
_diffrn_reflns_limit_h_min     -9
_diffrn_reflns_limit_h_max     9
_diffrn_reflns_limit_k_min     -10
_diffrn_reflns_limit_k_max     10
_diffrn_reflns_limit_l_min     -17
_diffrn_reflns_limit_l_max     17
_diffrn_standards_number     0
_diffrn_standards_interval_count     0
_diffrn_standards_interval_time     0
_diffrn_standards_decay_%     .
_refine_special_details
;
Refinement of <i>F</i>^2^ against ALL reflections. The weighted <i>R</i>-factor
<i>wR</i> and goodness of fit <i>S</i> are based on <i>F</i>^2^, conventional
<i>R</i>-factors <i>R</i> are based on <i>F</i>, with <i>F</i> set to zero for
negative <i>F</i>^2^. The threshold expression of <i>F</i>^2^ >
\s(<i>F</i>^2^) is used only for calculating <i>R</i>-factors(gt) <i>etc</i>.
and is not relevant to the choice of reflections for refinement.
<i>R</i>-factors based on <i>F</i>^2^ are statistically about twice as large
as those based on <i>F</i>, and <i>R</i>- factors based on ALL data will be
even larger.
;
_reflns_number_total     3380
_reflns_number_gt     2642
_reflns_threshold_expression     I>2\s(I)
_refine_ls_structure_factor_coef     Fsqd
_refine_ls_matrix_type     full
_refine_ls_R_factor_all     0.0653
_refine_ls_R_factor_gt     0.0495
_refine_ls_wR_factor_gt     0.1284
_refine_ls_wR_factor_ref     0.1398
_refine_ls_goodness_of_fit_ref     1.000
_refine_ls_restrained_S_all     1.000
_refine_ls_number_reflns     3380
_refine_ls_number_parameters     267
_refine_ls_number_restraints     0
_refine_ls_hydrogen_treatment     mixed
_refine_ls_weighting_scheme     calc
_refine_ls_weighting_details
         'calc w=1/[\s^2^(Fo^2^)+(0.0934P)^2^+0.1240P] where P=(Fo^2^+2Fc^2^)/3'
_atom_sites_solution_hydrogens     geom
_atom_sites_solution_primary     direct
_atom_sites_solution_secondary     difmap
_refine_ls_shift/su_max     0.000
_refine_ls_shift/su_mean     0.000
_refine_diff_density_max     0.418
_refine_diff_density_min     -0.276
_refine_ls_extinction_method     none
_refine_ls_extinction_coef     ?
loop_
    _atom_type_symbol
    _atom_type_description
    _atom_type_scat_dispersion_real
    _atom_type_scat_dispersion_imag
    _atom_type_scat_source
    'C' 'C' 0.0033 0.0016
                         'International Tables Vol C Tables 4.2.6.8 and 6.1.1.4'
    'H' 'H' 0.0000 0.0000
                         'International Tables Vol C Tables 4.2.6.8 and 6.1.1.4'
    'N' 'N' 0.0061 0.0033
                         'International Tables Vol C Tables 4.2.6.8 and 6.1.1.4'
    'O' 'O' 0.0106 0.0060
                         'International Tables Vol C Tables 4.2.6.8 and 6.1.1.4'
    'F' 'F' 0.0171 0.0103
                         'International Tables Vol C Tables 4.2.6.8 and 6.1.1.4'
_computing_data_collection     'SMART (Bruker, 2000)'
_computing_cell_refinement     'SAINT (Bruker, 2000)'
_computing_data_reduction     'SAINT (Bruker, 2000)'
_computing_structure_solution     'SHELXS97 (Sheldrick, 2008)'
_computing_structure_refinement     'SHELXL97 (Sheldrick, 2008)'
_computing_molecular_graphics
   'ORTEPIII (Burnett & Johnson, 1996) and ORTEP-3 for Windows (Farrugia, 2012)'
_computing_publication_material     'SHELXTL (Sheldrick, 2008)'
loop_
    _atom_site_type_symbol
    _atom_site_label
    _atom_site_fract_x
    _atom_site_fract_y
    _atom_site_fract_z
    _atom_site_U_iso_or_equiv
    _atom_site_adp_type
    _atom_site_calc_flag
    _atom_site_refinement_flags
    _atom_site_occupancy
    _atom_site_symmetry_multiplicity
    _atom_site_disorder_assembly
    _atom_site_disorder_group
    F F1 0.25760(19) 0.12397(17) 0.05463(9) 0.0435(4) Uani d . 1 1 . .
    F F2 0.0782(2) 0.27375(17) -0.01973(9) 0.0460(4) Uani d . 1 1 . .
    F F3 -0.0070(2) 0.13711(19) 0.08785(10) 0.0550(5) Uani d . 1 1 . .
    O O1 0.1872(2) 0.51438(18) 0.12697(11) 0.0390(4) Uani d . 1 1 . .
    O O2 0.2409(2) 0.32127(17) 0.22686(10) 0.0300(4) Uani d . 1 1 . .
    O O11 0.79755(19) 0.70261(18) 0.38002(10) 0.0310(4) Uani d . 1 1 . .
    O O12 0.60779(18) 0.52898(16) 0.27167(9) 0.0242(3) Uani d . 1 1 . .
    O O30 0.08434(17) 0.69206(16) 0.60128(9) 0.0250(3) Uani d . 1 1 . .
    N N11 0.3148(2) 0.69116(18) 0.51474(11) 0.0185(3) Uani d . 1 1 . .
    N N13 0.3464(2) 0.54546(18) 0.37627(11) 0.0201(4) Uani d . 1 1 . .
    C C1 0.1900(3) 0.3743(2) 0.14513(13) 0.0242(4) Uani d . 1 1 . .
    C C2 0.1289(3) 0.2258(3) 0.06570(14) 0.0276(5) Uani d . 1 1 . .
    C C11 0.4856(2) 0.7380(2) 0.49858(13) 0.0183(4) Uani d . 1 1 . .
    C C12 0.5023(2) 0.6433(2) 0.41081(12) 0.0189(4) Uani d . 1 1 . .
    C C13 0.2372(2) 0.5763(2) 0.43870(12) 0.0199(4) Uani d . 1 1 . .
    H H13 0.1230 0.5272 0.4325 0.024 Uiso calc R 1 1 . .
    C C20 0.5334(3) 1.1120(2) 0.80732(13) 0.0260(5) Uani d . 1 1 . .
    H H20 0.5971 1.1923 0.8543 0.031 Uiso calc R 1 1 . .
    C C21 0.5911(2) 0.8628(2) 0.57107(12) 0.0185(4) Uani d . 1 1 . .
    C C22 0.7608(2) 0.9217(2) 0.56293(13) 0.0217(4) Uani d . 1 1 . .
    H H22 0.8127 0.8794 0.5096 0.026 Uiso calc R 1 1 . .
    C C23 0.8557(3) 1.0438(2) 0.63361(14) 0.0248(4) Uani d . 1 1 . .
    H H23 0.9689 1.0822 0.6262 0.030 Uiso calc R 1 1 . .
    C C24 0.7837(3) 1.1071(2) 0.71340(14) 0.0247(4) Uani d . 1 1 . .
    H H24 0.8483 1.1877 0.7599 0.030 Uiso calc R 1 1 . .
    C C25 0.6110(3) 1.0504(2) 0.72550(13) 0.0224(4) Uani d . 1 1 . .
    C C26 0.5131(2) 0.9275(2) 0.65349(13) 0.0193(4) Uani d . 1 1 . .
    C C27 0.3396(3) 0.8738(2) 0.66789(13) 0.0205(4) Uani d . 1 1 . .
    C C28 0.2685(3) 0.9367(2) 0.74925(13) 0.0241(4) Uani d . 1 1 . .
    H H28 0.1553 0.8993 0.7573 0.029 Uiso calc R 1 1 . .
    C C29 0.3665(3) 1.0565(2) 0.81947(14) 0.0281(5) Uani d . 1 1 . .
    H H29 0.3188 1.0986 0.8744 0.034 Uiso calc R 1 1 . .
    C C30 0.2317(2) 0.7487(2) 0.59630(13) 0.0191(4) Uani d . 1 1 . .
    C C41 0.6521(2) 0.6321(2) 0.35499(13) 0.0206(4) Uani d . 1 1 . .
    C C42 0.7451(3) 0.5121(3) 0.20891(14) 0.0274(5) Uani d . 1 1 . .
    H H42A 0.8381 0.4469 0.2358 0.033 Uiso calc R 1 1 . .
    H H42B 0.7970 0.6210 0.2027 0.033 Uiso calc R 1 1 . .
    C C43 0.6566(3) 0.4257(3) 0.11143(14) 0.0346(5) Uani d . 1 1 . .
    H H43A 0.6112 0.3161 0.1181 0.052 Uiso calc R 1 1 . .
    H H43B 0.7413 0.4172 0.0668 0.052 Uiso calc R 1 1 . .
    H H43C 0.5610 0.4886 0.0872 0.052 Uiso calc R 1 1 . .
    H H2O 0.284(4) 0.419(4) 0.281(2) 0.061(8) Uiso d . 1 1 . .
loop_
    _atom_site_aniso_label
    _atom_site_aniso_U_11
    _atom_site_aniso_U_22
    _atom_site_aniso_U_33
    _atom_site_aniso_U_12
    _atom_site_aniso_U_13
    _atom_site_aniso_U_23
    F1 0.0536(9) 0.0426(8) 0.0288(7) 0.0170(6) -0.0016(6) -0.0117(6)
    F2 0.0704(10) 0.0429(8) 0.0192(6) 0.0082(7) -0.0094(6) -0.0009(5)
    F3 0.0627(10) 0.0589(9) 0.0352(8) -0.0337(8) 0.0193(7) -0.0232(7)
    O1 0.0595(11) 0.0267(8) 0.0269(8) 0.0030(7) -0.0062(7) 0.0029(6)
    O2 0.0476(9) 0.0231(7) 0.0164(7) -0.0031(6) -0.0007(6) -0.0004(6)
    O11 0.0297(8) 0.0378(8) 0.0236(7) -0.0072(6) 0.0089(6) -0.0049(6)
    O12 0.0290(7) 0.0273(7) 0.0157(6) 0.0000(6) 0.0065(5) -0.0020(5)
    O30 0.0243(7) 0.0270(7) 0.0231(7) -0.0040(6) 0.0063(5) 0.0000(5)
    N11 0.0216(8) 0.0182(8) 0.0153(7) -0.0011(6) 0.0027(6) 0.0016(6)
    N13 0.0258(8) 0.0189(8) 0.0149(7) -0.0004(6) 0.0013(6) 0.0025(6)
    C1 0.0257(10) 0.0276(11) 0.0189(9) 0.0026(8) 0.0027(7) 0.0021(8)
    C2 0.0310(11) 0.0327(11) 0.0188(10) 0.0023(9) 0.0038(8) 0.0023(8)
    C11 0.0205(9) 0.0189(9) 0.0162(9) 0.0016(7) 0.0023(7) 0.0049(7)
    C12 0.0228(9) 0.0183(9) 0.0149(8) 0.0000(7) 0.0002(7) 0.0027(7)
    C13 0.0229(9) 0.0201(9) 0.0156(9) -0.0016(7) 0.0002(7) 0.0029(7)
    C20 0.0382(12) 0.0202(10) 0.0166(9) 0.0002(8) -0.0010(8) -0.0023(7)
    C21 0.0239(9) 0.0167(9) 0.0140(8) 0.0004(7) -0.0002(7) 0.0027(7)
    C22 0.0254(10) 0.0217(9) 0.0179(9) 0.0017(7) 0.0024(7) 0.0036(7)
    C23 0.0237(10) 0.0239(10) 0.0259(10) -0.0004(8) -0.0004(8) 0.0054(8)
    C24 0.0291(11) 0.0193(9) 0.0225(10) -0.0035(8) -0.0042(8) 0.0009(7)
    C25 0.0306(10) 0.0183(9) 0.0173(9) 0.0024(8) -0.0009(8) 0.0027(7)
    C26 0.0249(10) 0.0167(9) 0.0160(9) 0.0012(7) 0.0010(7) 0.0038(7)
    C27 0.0272(10) 0.0191(9) 0.0156(9) 0.0027(8) 0.0023(7) 0.0041(7)
    C28 0.0291(11) 0.0244(10) 0.0201(9) 0.0025(8) 0.0064(8) 0.0045(7)
    C29 0.0398(12) 0.0272(11) 0.0166(9) 0.0052(9) 0.0053(8) -0.0016(8)
    C30 0.0222(10) 0.0209(9) 0.0153(8) 0.0029(7) 0.0046(7) 0.0039(7)
    C41 0.0277(10) 0.0185(9) 0.0158(9) 0.0001(8) 0.0036(7) 0.0027(7)
    C42 0.0315(11) 0.0321(11) 0.0209(10) 0.0041(9) 0.0109(8) 0.0038(8)
    C43 0.0412(13) 0.0452(13) 0.0183(10) 0.0076(10) 0.0086(9) 0.0013(9)
_geom_special_details
;
All e.s.d.'s (except the e.s.d. in the dihedral angle between two l.s. planes)
are estimated using the full covariance matrix. The cell e.s.d.'s are taken
into account individually in the estimation of e.s.d.'s in distances, angles
and torsion angles; correlations between e.s.d.'s in cell parameters are only
used when they are defined by crystal symmetry. An approximate (isotropic)
treatment of cell e.s.d.'s is used for estimating e.s.d.'s involving l.s.
planes.
;
loop_
    _geom_bond_atom_site_label_1
    _geom_bond_atom_site_label_2
    _geom_bond_site_symmetry_2
    _geom_bond_distance
    _geom_bond_publ_flag
    F1 C2 . 1.326(3) ?
    F2 C2 . 1.322(2) ?
    F3 C2 . 1.332(2) ?
    O1 C1 . 1.197(2) ?
    O2 C1 . 1.294(2) ?
    O2 H2O . 1.03(3) ?
    O11 C41 . 1.210(2) ?
    O12 C41 . 1.338(2) ?
    O12 C42 . 1.462(2) ?
    O30 C30 . 1.211(2) ?
    N11 C13 . 1.368(2) ?
    N11 C11 . 1.399(2) ?
    N11 C30 . 1.423(2) ?
    N13 C13 . 1.302(3) ?
    N13 C12 . 1.390(2) ?
    C1 C2 . 1.537(3) ?
    C11 C12 . 1.390(3) ?
    C11 C21 . 1.461(2) ?
    C12 C41 . 1.475(3) ?
    C13 H13 . 0.9300 ?
    C20 C29 . 1.373(3) ?
    C20 C25 . 1.410(3) ?
    C20 H20 . 0.9300 ?
    C21 C22 . 1.386(3) ?
    C21 C26 . 1.426(3) ?
    C22 C23 . 1.402(3) ?
    C22 H22 . 0.9300 ?
    C23 C24 . 1.368(3) ?
    C23 H23 . 0.9300 ?
    C24 C25 . 1.418(3) ?
    C24 H24 . 0.9300 ?
    C25 C26 . 1.425(3) ?
    C26 C27 . 1.425(3) ?
    C27 C28 . 1.381(3) ?
    C27 C30 . 1.463(3) ?
    C28 C29 . 1.397(3) ?
    C28 H28 . 0.9300 ?
    C29 H29 . 0.9300 ?
    C42 C43 . 1.506(3) ?
    C42 H42A . 0.9700 ?
    C42 H42B . 0.9700 ?
    C43 H43A . 0.9600 ?
    C43 H43B . 0.9600 ?
    C43 H43C . 0.9600 ?
loop_
    _geom_angle_atom_site_label_1
    _geom_angle_atom_site_label_2
    _geom_angle_atom_site_label_3
    _geom_angle_site_symmetry_1
    _geom_angle_site_symmetry_3
    _geom_angle
    _geom_angle_publ_flag
    C1 O2 H2O . . 111.3(16) ?
    C41 O12 C42 . . 115.50(15) ?
    C13 N11 C11 . . 108.78(15) ?
    C13 N11 C30 . . 124.09(15) ?
    C11 N11 C30 . . 127.13(15) ?
    C13 N13 C12 . . 107.70(15) ?
    O1 C1 O2 . . 129.19(18) ?
    O1 C1 C2 . . 120.89(18) ?
    O2 C1 C2 . . 109.92(17) ?
    F2 C2 F1 . . 107.05(17) ?
    F2 C2 F3 . . 107.57(17) ?
    F1 C2 F3 . . 107.45(18) ?
    F2 C2 C1 . . 112.15(17) ?
    F1 C2 C1 . . 111.43(16) ?
    F3 C2 C1 . . 110.95(16) ?
    C12 C11 N11 . . 103.93(15) ?
    C12 C11 C21 . . 138.42(17) ?
    N11 C11 C21 . . 117.65(16) ?
    C11 C12 N13 . . 109.43(16) ?
    C11 C12 C41 . . 130.92(17) ?
    N13 C12 C41 . . 119.64(16) ?
    N13 C13 N11 . . 110.16(16) ?
    N13 C13 H13 . . 124.9 ?
    N11 C13 H13 . . 124.9 ?
    C29 C20 C25 . . 121.82(17) ?
    C29 C20 H20 . . 119.1 ?
    C25 C20 H20 . . 119.1 ?
    C22 C21 C26 . . 119.02(16) ?
    C22 C21 C11 . . 123.35(17) ?
    C26 C21 C11 . . 117.63(17) ?
    C21 C22 C23 . . 121.24(18) ?
    C21 C22 H22 . . 119.4 ?
    C23 C22 H22 . . 119.4 ?
    C24 C23 C22 . . 120.73(19) ?
    C24 C23 H23 . . 119.6 ?
    C22 C23 H23 . . 119.6 ?
    C23 C24 C25 . . 120.26(17) ?
    C23 C24 H24 . . 119.9 ?
    C25 C24 H24 . . 119.9 ?
    C20 C25 C24 . . 121.70(17) ?
    C20 C25 C26 . . 118.99(18) ?
    C24 C25 C26 . . 119.30(18) ?
    C25 C26 C27 . . 117.75(17) ?
    C25 C26 C21 . . 119.44(17) ?
    C27 C26 C21 . . 122.81(16) ?
    C28 C27 C26 . . 121.52(17) ?
    C28 C27 C30 . . 118.02(18) ?
    C26 C27 C30 . . 120.46(17) ?
    C27 C28 C29 . . 120.05(19) ?
    C27 C28 H28 . . 120.0 ?
    C29 C28 H28 . . 120.0 ?
    C20 C29 C28 . . 119.86(19) ?
    C20 C29 H29 . . 120.1 ?
    C28 C29 H29 . . 120.1 ?
    O30 C30 N11 . . 119.32(16) ?
    O30 C30 C27 . . 126.38(17) ?
    N11 C30 C27 . . 114.30(16) ?
    O11 C41 O12 . . 123.27(17) ?
    O11 C41 C12 . . 125.94(17) ?
    O12 C41 C12 . . 110.78(16) ?
    O12 C42 C43 . . 106.77(16) ?
    O12 C42 H42A . . 110.4 ?
    C43 C42 H42A . . 110.4 ?
    O12 C42 H42B . . 110.4 ?
    C43 C42 H42B . . 110.4 ?
    H42A C42 H42B . . 108.6 ?
    C42 C43 H43A . . 109.5 ?
    C42 C43 H43B . . 109.5 ?
    H43A C43 H43B . . 109.5 ?
    C42 C43 H43C . . 109.5 ?
    H43A C43 H43C . . 109.5 ?
    H43B C43 H43C . . 109.5 ?
loop_
    _geom_torsion_atom_site_label_1
    _geom_torsion_atom_site_label_2
    _geom_torsion_atom_site_label_3
    _geom_torsion_atom_site_label_4
    _geom_torsion_site_symmetry_1
    _geom_torsion_site_symmetry_2
    _geom_torsion_site_symmetry_3
    _geom_torsion_site_symmetry_4
    _geom_torsion
    _geom_torsion_publ_flag
    O1 C1 C2 F2 . . . . 0.6(3) ?
    O2 C1 C2 F2 . . . . -178.97(17) ?
    O1 C1 C2 F1 . . . . 120.6(2) ?
    O2 C1 C2 F1 . . . . -59.0(2) ?
    O1 C1 C2 F3 . . . . -119.7(2) ?
    O2 C1 C2 F3 . . . . 60.7(2) ?
    C13 N11 C11 C12 . . . . -0.7(2) ?
    C30 N11 C11 C12 . . . . 178.48(16) ?
    C13 N11 C11 C21 . . . . 179.02(15) ?
    C30 N11 C11 C21 . . . . -1.8(3) ?
    N11 C11 C12 N13 . . . . 0.52(19) ?
    C21 C11 C12 N13 . . . . -179.2(2) ?
    N11 C11 C12 C41 . . . . -178.54(17) ?
    C21 C11 C12 C41 . . . . 1.8(4) ?
    C13 N13 C12 C11 . . . . -0.1(2) ?
    C13 N13 C12 C41 . . . . 179.07(16) ?
    C12 N13 C13 N11 . . . . -0.4(2) ?
    C11 N11 C13 N13 . . . . 0.7(2) ?
    C30 N11 C13 N13 . . . . -178.53(15) ?
    C12 C11 C21 C22 . . . . 0.7(3) ?
    N11 C11 C21 C22 . . . . -178.98(16) ?
    C12 C11 C21 C26 . . . . 180.0(2) ?
    N11 C11 C21 C26 . . . . 0.4(2) ?
    C26 C21 C22 C23 . . . . -0.5(3) ?
    C11 C21 C22 C23 . . . . 178.86(16) ?
    C21 C22 C23 C24 . . . . 0.7(3) ?
    C22 C23 C24 C25 . . . . -0.3(3) ?
    C29 C20 C25 C24 . . . . -179.62(18) ?
    C29 C20 C25 C26 . . . . 0.1(3) ?
    C23 C24 C25 C20 . . . . 179.44(17) ?
    C23 C24 C25 C26 . . . . -0.3(3) ?
    C20 C25 C26 C27 . . . . 0.5(3) ?
    C24 C25 C26 C27 . . . . -179.78(16) ?
    C20 C25 C26 C21 . . . . -179.23(16) ?
    C24 C25 C26 C21 . . . . 0.5(3) ?
    C22 C21 C26 C25 . . . . -0.1(3) ?
    C11 C21 C26 C25 . . . . -179.51(16) ?
    C22 C21 C26 C27 . . . . -179.83(16) ?
    C11 C21 C26 C27 . . . . 0.8(3) ?
    C25 C26 C27 C28 . . . . -0.7(3) ?
    C21 C26 C27 C28 . . . . 178.95(17) ?
    C25 C26 C27 C30 . . . . 179.58(16) ?
    C21 C26 C27 C30 . . . . -0.7(3) ?
    C26 C27 C28 C29 . . . . 0.4(3) ?
    C30 C27 C28 C29 . . . . -179.91(17) ?
    C25 C20 C29 C28 . . . . -0.5(3) ?
    C27 C28 C29 C20 . . . . 0.2(3) ?
    C13 N11 C30 O30 . . . . 1.5(3) ?
    C11 N11 C30 O30 . . . . -177.63(16) ?
    C13 N11 C30 C27 . . . . -179.09(15) ?
    C11 N11 C30 C27 . . . . 1.8(3) ?
    C28 C27 C30 O30 . . . . -0.8(3) ?
    C26 C27 C30 O30 . . . . 178.88(17) ?
    C28 C27 C30 N11 . . . . 179.81(15) ?
    C26 C27 C30 N11 . . . . -0.5(2) ?
    C42 O12 C41 O11 . . . . -2.9(3) ?
    C42 O12 C41 C12 . . . . 178.27(15) ?
    C11 C12 C41 O11 . . . . 3.7(3) ?
    N13 C12 C41 O11 . . . . -175.24(18) ?
    C11 C12 C41 O12 . . . . -177.52(18) ?
    N13 C12 C41 O12 . . . . 3.5(2) ?
    C41 O12 C42 C43 . . . . -166.99(16) ?
loop_
    _geom_hbond_atom_site_label_D
    _geom_hbond_atom_site_label_H
    _geom_hbond_atom_site_label_A
    _geom_hbond_site_symmetry_A
    _geom_hbond_distance_DH
    _geom_hbond_distance_HA
    _geom_hbond_distance_DA
    _geom_hbond_angle_DHA
    C22 H22 O11 . 0.93 2.15 2.981(3) 148
    O2 H2O N13 . 1.03(3) 1.58(3) 2.597(2) 170(3)
    C13 H13 O30 2_566 0.93 2.28 3.143(3) 154
    C23 H23 O11 2_776 0.93 2.46 3.320(3) 155
_iucr_refine_instructions_details
;
TITL tfa2m in P-1
CELL 0.71073   7.6424   8.1114  14.0435  97.539  98.055  92.695
ZERR    2.00   0.0033   0.0035   0.0059   0.008   0.008   0.008
LATT 1
SFAC C  H  N  O  F
UNIT 38 26 4 10 6
L.S. 4
ACTA
BOND $H
FMAP 2
PLAN 16
CONF
HTAB 3.2
HTAB O2 N13
HTAB O2 O12
WGHT  0.086100  0.117700
FVAR  0.500690
TEMP - 173
MOLE 2
F1     5   0.257596  0.123973  0.054630 11.000000  0.053630  0.042610 =
           0.028780 -0.011650 -0.001630  0.016950
F2     5   0.078220  0.273750 -0.019733 11.000000  0.070430  0.042860 =
           0.019180 -0.000900 -0.009390  0.008210
F3     5  -0.007044  0.137107  0.087850 11.000000  0.062730  0.058900 =
           0.035230 -0.023240  0.019320 -0.033670
O1     4   0.187225  0.514378  0.126973 11.000000  0.059500  0.026660 =
           0.026890  0.002940 -0.006230  0.003030
O2     4   0.240932  0.321270  0.226857 11.000000  0.047610  0.023110 =
           0.016360 -0.000450 -0.000740 -0.003150
H2O    2   0.284199  0.418616  0.281061 11.000000  0.061400
MOLE 1
O11    4   0.797554  0.702615  0.380017 11.000000  0.029660  0.037760 =
           0.023600 -0.004860  0.008940 -0.007190
O12    4   0.607795  0.528977  0.271668 11.000000  0.029000  0.027280 =
           0.015730 -0.002010  0.006490 -0.000010
O30    4   0.084339  0.692058  0.601285 11.000000  0.024300  0.026970 =
           0.023120  0.000040  0.006320 -0.003990
N11    3   0.314850  0.691160  0.514745 11.000000  0.021560  0.018220 =
           0.015340  0.001630  0.002660 -0.001080
N13    3   0.346430  0.545455  0.376268 11.000000  0.025830  0.018920 =
           0.014910  0.002520  0.001280 -0.000440
MOLE 2
C1     1   0.190013  0.374263  0.145126 11.000000  0.025690  0.027600 =
           0.018930  0.002060  0.002700  0.002550
C2     1   0.128924  0.225800  0.065702 11.000000  0.030980  0.032680 =
           0.018820  0.002290  0.003760  0.002330
MOLE 1
C11    1   0.485551  0.737990  0.498578 11.000000  0.020530  0.018860 =
           0.016220  0.004870  0.002340  0.001640
C12    1   0.502305  0.643270  0.410815 11.000000  0.022820  0.018260 =
           0.014910  0.002710  0.000240 -0.000030
C13    1   0.237233  0.576256  0.438700 11.000000  0.022940  0.020070 =
           0.015600  0.002880  0.000230 -0.001590
AFIX 43
H13    2   0.122994  0.527226  0.432487 11.000000 -1.200000
AFIX 0
C20    1   0.533413  1.111951  0.807318 11.000000  0.038240  0.020200 =
           0.016590 -0.002320 -0.001030  0.000160
AFIX 43
H20    2   0.597070  1.192334  0.854332 11.000000 -1.200000
AFIX 0
C21    1   0.591135  0.862836  0.571067 11.000000  0.023900  0.016700 =
           0.014010  0.002710 -0.000160  0.000400
C22    1   0.760810  0.921710  0.562929 11.000000  0.025370  0.021730 =
           0.017950  0.003570  0.002400  0.001720
AFIX 43
H22    2   0.812682  0.879425  0.509571 11.000000 -1.200000
AFIX 0
C23    1   0.855738  1.043802  0.633609 11.000000  0.023720  0.023910 =
           0.025870  0.005380 -0.000370 -0.000420
AFIX 43
H23    2   0.968937  1.082191  0.626161 11.000000 -1.200000
AFIX 0
C24    1   0.783727  1.107094  0.713405 11.000000  0.029070  0.019280 =
           0.022460  0.000890 -0.004160 -0.003500
AFIX 43
H24    2   0.848343  1.187672  0.759914 11.000000 -1.200000
AFIX 0
C25    1   0.610960  1.050353  0.725502 11.000000  0.030600  0.018270 =
           0.017320  0.002700 -0.000870  0.002400
C26    1   0.513075  0.927452  0.653493 11.000000  0.024950  0.016690 =
           0.015980  0.003790  0.000950  0.001160
C27    1   0.339622  0.873826  0.667889 11.000000  0.027230  0.019100 =
           0.015590  0.004090  0.002350  0.002700
C28    1   0.268514  0.936742  0.749246 11.000000  0.029080  0.024420 =
           0.020070  0.004520  0.006420  0.002520
AFIX 43
H28    2   0.155306  0.899318  0.757260 11.000000 -1.200000
AFIX 0
C29    1   0.366508  1.056511  0.819475 11.000000  0.039840  0.027230 =
           0.016630 -0.001580  0.005270  0.005240
AFIX 43
H29    2   0.318825  1.098628  0.874358 11.000000 -1.200000
AFIX 0
C30    1   0.231724  0.748740  0.596296 11.000000  0.022190  0.020850 =
           0.015320  0.003930  0.004560  0.002870
C41    1   0.652088  0.632097  0.354987 11.000000  0.027730  0.018480 =
           0.015760  0.002660  0.003560  0.000090
C42    1   0.745116  0.512141  0.208910 11.000000  0.031450  0.032090 =
           0.020920  0.003780  0.010950  0.004050
AFIX 23
H42A   2   0.838134  0.446892  0.235823 11.000000 -1.200000
H42B   2   0.796998  0.620961  0.202703 11.000000 -1.200000
AFIX 0
C43    1   0.656632  0.425673  0.111427 11.000000  0.041190  0.045160 =
           0.018330  0.001340  0.008630  0.007570
AFIX 137
H43A   2   0.611180  0.316074  0.118084 11.000000 -1.500000
H43B   2   0.741284  0.417178  0.066847 11.000000 -1.500000
H43C   2   0.561020  0.488642  0.087199 11.000000 -1.500000
AFIX 0
MOLE 0
Q1     1   0.694300  0.834400  0.579100 11.000000  0.050000      0.42
Q2     1   0.108700  0.093400  0.092500 11.000000  0.050000      0.42
Q3     1   0.446400  0.844500  0.677200 11.000000  0.050000      0.40
Q4     1   0.670200  1.126200  0.699700 11.000000  0.050000      0.40
Q5     1   0.690400  0.737100  0.362000 11.000000  0.050000      0.38
Q6     1   0.391200  0.944100  0.647400 11.000000  0.050000      0.38
Q7     1   0.189300  0.656400  0.618000 11.000000  0.050000      0.38
Q8     1   0.380800  0.753800  0.494700 11.000000  0.050000      0.37
Q9     1   0.495600  0.568500  0.262100 11.000000  0.050000      0.37
Q10    1   0.412900  0.662400  0.522400 11.000000  0.050000      0.36
Q11    1   0.649900  0.939400  0.551200 11.000000  0.050000      0.35
Q12    1   0.479500  1.030900  0.828400 11.000000  0.050000      0.35
Q13    1   0.129300  0.778500  0.585200 11.000000  0.050000      0.34
Q14    1   0.420200  1.140900  0.801400 11.000000  0.050000      0.34
Q15    1  -0.011500  0.368800 -0.041100 11.000000  0.050000      0.33
Q16    1   0.353800  0.280000  0.237200 11.000000  0.050000      0.33
HKLF 4
END
;
data_global
_journal_date_recd_electronic     2013-03-27
_journal_date_accepted     2013-05-20
_journal_name_full     'Acta Crystallographica, Section E'
_journal_year     2013
_journal_volume     69
_journal_issue      6
_journal_page_first     o977
_journal_page_last     o978
_journal_paper_category     QO
_journal_paper_doi     10.1107/S1600536813013834
_journal_coeditor_code     GK2567
_publ_contact_author
;
 Robert T. Stibrany
 Department of Chemistry and Chemical Biology
 Rutgers, The State University of New Jersey
 610 Taylor Road
 Piscataway, New Jersey 08854 USA
;
_publ_contact_author_email     dzsquared@aol.com
_publ_contact_author_fax     '732 445 5312'
_publ_contact_author_phone     '732 445 2115'
_publ_section_title
;\
Ethyl
7-oxo-7<i>H</i>-benzo[<i>de</i>]imidazo[5,1-<i>a</i>]isoquinoline-11-\
carboxylate--trifluoroacetic acid (1/1)
;
loop_
    _publ_author_name
    _publ_author_address
    'Robert T. Stibrany'
;
  Department of Chemistry and Chemical Biology
  Rutgers, The State University of New Jersey
  610 Taylor Road
  Piscataway, New Jersey 08854
  USA
;
    'Joseph A. Potenza'
;
  Department of Chemistry and Chemical Biology
  Rutgers, The State University of New Jersey
  610 Taylor Road
  Piscataway, New Jersey 08854
  USA
;
