# Supplementary material for: Ethyl 7-oxo-7H-benzo[de]imidazo[5,1-a]iso­quinoline-11-carboxyl­ate–tri­fluoro­acetic acid (1/1)
Source: Acta Crystallogr Sect E Struct Rep Online. 2013 May 31;69(Pt 6):o977–8. doi: 10.1107/S1600536813013834 (PMC3685112; doi:10.1107/S1600536813013834)
Supplement: Supplementary file 2 [file e-69-0o977-Isup2.hkl]

# 
# h,k,l, Fc-squared, Fo-squared, sigma(Fo-squared) and status flag 
# 
data_I
_shelx_title ' tfa2m in P-1' 
_shelx_refln_list_code          4 
_shelx_F_calc_maximum      195.26 
_exptl_crystal_F_000       416.00 
_reflns_d_resolution_high  0.8061 
 
loop_ 
 _symmetry_equiv_pos_as_xyz 
 'x, y, z' 
 '-x, -y, -z' 
 
_cell_length_a     7.6424 
_cell_length_b     8.1114 
_cell_length_c    14.0435 
_cell_angle_alpha  97.539 
_cell_angle_beta   98.055 
_cell_angle_gamma  92.695 
 
_shelx_F_squared_multiplier     1.000 
 
loop_ 
 _refln_index_h 
 _refln_index_k 
 _refln_index_l 
 _refln_F_squared_calc 
 _refln_F_squared_meas 
 _refln_F_squared_sigma 
 _refln_observed_status 
   1   0   0     1076.81     1023.03     40.23 o 
   2   0   0     3990.89     3879.33     79.35 o 
   3   0   0       38.41       33.54      1.80 o 
   4   0   0      296.25      284.48      6.86 o 
   5   0   0       63.69       55.27      2.48 o 
   6   0   0        0.18       -0.49      1.44 o 
   7   0   0      414.55      391.02     10.03 o 
   8   0   0      182.04      171.35      6.50 o 
   9   0   0        2.98        8.02      3.91 o 
  -9   1   0        8.72        5.65      4.87 o 
  -8   1   0      122.24      123.42      5.66 o 
  -7   1   0       13.73        5.04      5.52 o 
  -6   1   0        8.64        7.74      2.16 o 
  -5   1   0        1.18        3.33      1.33 o 
  -4   1   0        1.60        4.25      1.25 o 
  -3   1   0       51.29       42.33      1.79 o 
  -2   1   0     2278.03     2108.33     51.92 o 
  -1   1   0      179.65      149.50      9.51 o 
   0   1   0       23.84       24.03      1.10 o 
   1   1   0      214.96      222.97      4.96 o 
   2   1   0       55.34       45.71      2.14 o 
   3   1   0       80.16       74.78      2.65 o 
   4   1   0      715.07      694.64     15.13 o 
   5   1   0       13.58       10.54      1.48 o 
   6   1   0       66.71       62.64      3.79 o 
   7   1   0      262.27      261.32      7.89 o 
   8   1   0        0.50       -2.21      2.21 o 
   9   1   0        0.74        2.75      4.31 o 
  -8   2   0       53.86       60.84      4.07 o 
  -7   2   0       11.11       11.51      3.95 o 
  -6   2   0       12.91       13.69      1.92 o 
  -5   2   0      432.09      428.42     12.22 o 
  -4   2   0       15.90       10.67      1.58 o 
  -3   2   0      163.92      144.34      3.90 o 
  -2   2   0     1234.35     1042.48     70.03 o 
  -1   2   0     1962.11     1956.89     40.37 o 
   0   2   0      264.14      258.71      6.56 o 
   1   2   0     1132.49     1159.17     30.42 o 
   2   2   0       96.48       86.10      2.77 o 
   3   2   0      118.49      119.10      2.97 o 
   4   2   0      597.75      591.45     23.07 o 
   5   2   0      142.76      124.55      3.56 o 
   6   2   0       87.00       83.00      3.62 o 
   7   2   0      104.77      102.40      7.26 o 
   8   2   0       42.65       46.12      3.46 o 
   9   2   0       14.07        8.74      3.78 o 
  -9   3   0        7.82        6.38      4.59 o 
  -8   3   0        6.82       13.40      4.31 o 
  -7   3   0      124.95      144.60      5.97 o 
  -6   3   0       14.61       12.73      1.98 o 
  -5   3   0       27.60       24.96      2.08 o 
  -4   3   0       10.84        9.88      2.58 o 
  -3   3   0      349.67      328.48      7.80 o 
  -2   3   0      356.82      310.55      7.26 o 
  -1   3   0       64.15       64.60      2.20 o 
   0   3   0        0.20       -0.20      0.92 o 
   1   3   0      316.48      343.44     10.17 o 
   2   3   0      197.01      198.96      6.70 o 
   3   3   0       64.36       82.33      3.16 o 
   4   3   0        3.26        4.70      3.13 o 
   5   3   0      506.41      454.06     14.69 o 
   6   3   0        1.36       -0.73      1.98 o 
   7   3   0       50.36       45.41      3.60 o 
   8   3   0       10.45        8.15      2.67 o 
  -8   4   0       66.23       83.69      7.62 o 
  -7   4   0       27.52       39.01      4.27 o 
  -6   4   0       37.83       40.17      3.37 o 
  -5   4   0        0.00       -1.55      1.62 o 
  -4   4   0      429.63      421.72     10.01 o 
  -3   4   0      825.49      767.26     16.91 o 
  -2   4   0        7.48        5.76      1.38 o 
  -1   4   0      674.79      641.23     14.15 o 
   0   4   0      116.92      114.74      3.39 o 
   1   4   0        1.27        3.09      1.68 o 
   2   4   0        5.39        7.47      2.21 o 
   3   4   0       44.12       47.75      3.24 o 
   4   4   0      107.93      107.19      5.98 o 
   5   4   0       49.24       54.51      3.30 o 
   6   4   0      325.76      304.61      9.62 o 
   7   4   0        4.27       11.65      2.49 o 
   8   4   0       93.58      125.95     11.77 o 
  -8   5   0        1.18        1.80      4.47 o 
  -7   5   0       52.34       55.92      6.46 o 
  -6   5   0       27.53       37.75      5.74 o 
  -5   5   0        0.00        2.56      1.73 o 
  -4   5   0       29.19       24.05      4.85 o 
  -3   5   0      347.42      329.00      8.30 o 
  -2   5   0      269.43      249.91      6.57 o 
  -1   5   0      460.29      440.33     10.32 o 
   0   5   0     3326.72     3414.85     70.82 o 
   1   5   0      417.71      469.52     14.18 o 
   2   5   0       24.14       20.05      2.58 o 
   3   5   0      141.76      132.08      5.86 o 
   4   5   0      429.38      441.17     27.56 o 
   5   5   0        2.24        1.81      3.85 o 
   6   5   0       55.76       52.10      6.22 o 
   7   5   0       17.04       23.85      3.57 o 
  -7   6   0      347.60      378.47     18.67 o 
  -6   6   0        0.33        1.08      3.59 o 
  -5   6   0       64.19       52.25      3.04 o 
  -4   6   0        0.07       -1.19      2.59 o 
  -3   6   0       55.83       46.03      2.76 o 
  -2   6   0       11.46       10.90      2.68 o 
  -1   6   0       60.53       58.85      3.52 o 
   0   6   0       46.92       50.73      2.54 o 
   1   6   0        2.50        1.15      2.13 o 
   2   6   0       14.22       18.86      3.29 o 
   3   6   0        9.23       12.73      4.31 o 
   4   6   0      191.35      169.34      7.57 o 
   5   6   0      122.30      118.18      7.62 o 
   6   6   0        2.52        2.94      3.00 o 
   7   6   0       40.99       47.05      4.83 o 
  -7   7   0        1.80        4.27      4.23 o 
  -6   7   0        0.01        4.19      4.03 o 
  -5   7   0       56.38       51.50      5.78 o 
  -4   7   0       98.72       87.41      3.90 o 
  -3   7   0       12.28        9.26      2.22 o 
  -2   7   0       16.87       14.84      2.18 o 
  -1   7   0        8.08        5.99      1.79 o 
   0   7   0        0.01       -1.35      2.38 o 
   1   7   0      106.79      109.91      5.60 o 
   2   7   0       64.55       70.91      4.94 o 
   3   7   0      327.18      321.68     16.00 o 
   4   7   0       79.03       78.09      5.34 o 
   5   7   0       45.21       48.11      4.59 o 
   6   7   0       32.52       32.51      4.26 o 
  -6   8   0       18.89       15.48      5.03 o 
  -5   8   0        8.85        8.22      4.31 o 
  -4   8   0       18.19       18.43      3.11 o 
  -3   8   0       33.46       28.86      3.68 o 
  -2   8   0       34.61       31.19      3.77 o 
  -1   8   0       25.29       22.47      4.13 o 
   0   8   0        1.88        3.47      2.71 o 
   1   8   0        8.00        5.74      2.99 o 
   2   8   0       10.80        4.54      3.07 o 
   3   8   0       22.23       23.47      3.74 o 
   4   8   0       26.85       31.83      4.24 o 
   5   8   0       25.47       33.57      4.40 o 
  -4   9   0       42.25       40.69      5.58 o 
  -3   9   0       43.44       35.01      4.21 o 
  -2   9   0       46.68       41.74      4.42 o 
  -1   9   0        3.40        0.98      2.89 o 
   0   9   0        3.50        1.53      3.00 o 
   1   9   0       10.50        7.50      3.42 o 
   2   9   0        8.74        3.48      3.48 o 
   3   9   0        6.57        6.05      3.36 o 
   0 -10   1       91.21       86.99      6.10 o 
   1 -10   1        2.59       -5.52      9.93 o 
  -3  -9   1       25.12       22.31      4.20 o 
  -2  -9   1        7.86       15.27      3.72 o 
  -1  -9   1       50.14       51.76      4.64 o 
   0  -9   1       65.16       55.16      4.59 o 
   1  -9   1        2.38       -1.89      3.22 o 
   2  -9   1       13.95        8.73      3.33 o 
   3  -9   1       11.16       11.25      3.47 o 
   4  -9   1        0.00        0.80      3.87 o 
  -5  -8   1        0.18       -3.13      3.13 o 
  -4  -8   1        0.04        0.92      3.33 o 
  -3  -8   1       17.03       16.86      3.45 o 
  -2  -8   1        0.38        2.44      2.83 o 
  -1  -8   1        1.90        4.40      2.77 o 
   0  -8   1      203.91      193.12      8.06 o 
   1  -8   1       68.89       61.11      4.39 o 
   2  -8   1       63.11       54.18      3.27 o 
   3  -8   1        0.00        0.02      2.13 o 
   4  -8   1       29.63       31.23      4.77 o 
   5  -8   1        2.60        5.66      3.91 o 
   6  -8   1        1.24        0.28      4.15 o 
  -6  -7   1        1.10       -0.07      3.19 o 
  -5  -7   1        4.06        2.24      4.79 o 
  -4  -7   1      160.01      157.11      7.57 o 
  -3  -7   1       71.53       63.60      4.69 o 
  -2  -7   1       53.62       51.34      4.23 o 
  -1  -7   1       22.51       22.35      4.33 o 
   0  -7   1      112.62      106.94      6.28 o 
   1  -7   1        9.67        6.28      1.82 o 
   2  -7   1      150.46      136.11      4.82 o 
   3  -7   1       58.77       47.15      3.00 o 
   4  -7   1      334.73      300.79     12.05 o 
   5  -7   1      427.13      411.22     18.71 o 
   6  -7   1        9.38        7.30      4.11 o 
   7  -7   1       16.65       21.94      5.07 o 
  -7  -6   1       10.72       10.64      4.05 o 
  -6  -6   1       29.32       30.24      5.07 o 
  -5  -6   1      106.49      118.75      9.25 o 
  -4  -6   1     1389.01     1473.79     45.75 o 
  -3  -6   1      691.83      663.82     20.07 o 
  -2  -6   1      293.96      319.86     11.01 o 
  -1  -6   1       29.83       31.33      3.00 o 
   0  -6   1        8.18        7.85      1.65 o 
   1  -6   1      100.64       88.88      3.42 o 
   2  -6   1       71.26       71.03      3.18 o 
   3  -6   1      109.17       94.24      3.75 o 
   4  -6   1       32.22       34.21      2.54 o 
   5  -6   1       40.67       46.69      5.05 o 
   6  -6   1        6.00        6.37      2.80 o 
   7  -6   1       12.44       14.36      4.91 o 
  -7  -5   1       29.01       30.46      3.81 o 
  -6  -5   1       10.30       13.99      3.11 o 
  -5  -5   1      332.22      296.36     16.63 o 
  -4  -5   1      130.08      126.44      6.00 o 
  -3  -5   1      296.35      304.44     10.41 o 
  -2  -5   1        9.14       11.15      2.28 o 
  -1  -5   1       88.76       98.18      4.60 o 
   0  -5   1      160.34      156.07      4.58 o 
   1  -5   1        4.28        2.12      1.37 o 
   2  -5   1        7.86        5.90      1.57 o 
   3  -5   1        2.95       -1.33      1.53 o 
   4  -5   1        2.95        0.44      1.67 o 
   5  -5   1      155.38      154.69      6.25 o 
   6  -5   1       42.67       49.18      7.04 o 
   7  -5   1        3.67        5.54      5.62 o 
   8  -5   1       46.98       58.40      7.02 o 
  -8  -4   1        1.06       11.44      5.34 o 
  -7  -4   1        0.46        0.71      2.92 o 
  -6  -4   1      136.68      140.43      5.20 o 
  -5  -4   1      539.09      491.23     12.11 o 
  -4  -4   1       14.45       18.03      2.50 o 
  -3  -4   1      121.39      109.16      4.83 o 
  -2  -4   1       48.59       51.21      4.39 o 
  -1  -4   1      352.08      331.55     10.21 o 
   0  -4   1       88.99       89.28      2.88 o 
   1  -4   1      228.82      210.21      5.41 o 
   2  -4   1        4.39        3.56      1.30 o 
   3  -4   1       25.58       18.13      1.71 o 
   4  -4   1        1.84        2.20      2.48 o 
   5  -4   1       39.67       36.38      4.49 o 
   6  -4   1       79.02       86.73      5.58 o 
   7  -4   1       27.81       38.05      4.67 o 
   8  -4   1       13.62       11.97      4.59 o 
  -8  -3   1        6.88        7.06      2.74 o 
  -7  -3   1        0.16        2.38      2.20 o 
  -6  -3   1       58.90       53.00      3.15 o 
  -5  -3   1       86.65       73.85      3.77 o 
  -4  -3   1       16.83       13.71      1.85 o 
  -3  -3   1      370.83      350.90      8.49 o 
  -2  -3   1        5.75        4.86      2.23 o 
  -1  -3   1        2.05        0.15      2.39 o 
   0  -3   1     3523.45     3717.48     76.33 o 
   1  -3   1        8.39        8.45      1.10 o 
   2  -3   1       29.10       28.19      1.75 o 
   3  -3   1       81.75       73.69      2.59 o 
   4  -3   1       22.57       24.15      2.70 o 
   5  -3   1       28.64       29.70      2.21 o 
   6  -3   1        4.42        5.13      1.68 o 
   7  -3   1       71.87       75.99      4.30 o 
   8  -3   1       43.60       57.68      4.03 o 
   9  -3   1       14.48       10.61     10.17 o 
  -9  -2   1       35.60       44.66      4.74 o 
  -8  -2   1       49.24       49.72      3.41 o 
  -7  -2   1        1.52       -0.78      2.22 o 
  -6  -2   1      163.62      148.42      4.97 o 
  -5  -2   1       40.48       31.91      1.78 o 
  -4  -2   1      125.94      113.42      2.98 o 
  -3  -2   1      483.89      444.09      8.46 o 
  -2  -2   1      588.27      564.87     12.20 o 
  -1  -2   1      677.52      649.54     17.49 o 
   0  -2   1      350.63      387.93      8.67 o 
   1  -2   1     1250.87     1207.77     25.18 o 
   2  -2   1     1465.22     1282.98     45.23 o 
   3  -2   1       40.73       41.03      3.21 o 
   4  -2   1      598.13      572.72     17.71 o 
   5  -2   1       70.85       81.09      3.79 o 
   6  -2   1       34.00       33.80      2.47 o 
   7  -2   1      131.84      127.06      5.46 o 
   8  -2   1       39.14       60.43      5.35 o 
   9  -2   1       17.65       23.31      4.10 o 
  -9  -1   1       11.17        6.00      3.14 o 
  -8  -1   1       96.45       96.94      5.49 o 
  -7  -1   1        5.79        2.21      2.28 o 
  -6  -1   1        3.27        4.47      1.52 o 
  -5  -1   1      108.89      100.42      3.42 o 
  -4  -1   1      197.01      247.18      6.13 o 
  -3  -1   1     2250.56     2330.67     68.69 o 
  -2  -1   1     1483.21     1323.21     23.18 o 
  -1  -1   1       98.36       90.64      2.96 o 
   0  -1   1      572.39      497.97     18.59 o 
   1  -1   1     2159.87     2009.46     69.09 o 
   2  -1   1     1050.34      997.88     25.06 o 
   3  -1   1      128.60      116.01      3.23 o 
   4  -1   1     2195.72     2128.26     63.96 o 
   5  -1   1      141.71      146.17      4.39 o 
   6  -1   1      159.58      151.23      4.82 o 
   7  -1   1       17.95       16.26      3.41 o 
   8  -1   1        5.19        3.99      7.10 o 
   9  -1   1        3.50        1.14      3.06 o 
  -9   0   1        0.06       -2.23      3.59 o 
  -8   0   1        2.60        2.37      2.15 o 
  -7   0   1      269.53      254.03      7.25 o 
  -6   0   1       53.00       44.27      2.56 o 
  -5   0   1      186.77      190.27      5.28 o 
  -4   0   1      857.02      899.03     19.27 o 
  -3   0   1        0.94        1.97      0.89 o 
  -2   0   1     1534.18     1447.42     33.44 o 
  -1   0   1     3408.13     3363.75    254.63 o 
   1   0   1     2947.49     3007.77    132.95 o 
   2   0   1      406.08      382.70      8.31 o 
   3   0   1      561.44      536.89     11.69 o 
   4   0   1      602.95      582.76     12.88 o 
   5   0   1        0.71        1.19      1.30 o 
   6   0   1        0.94        2.22      1.97 o 
   7   0   1       86.79       74.97      7.33 o 
   8   0   1        9.52        5.86      3.23 o 
   9   0   1        8.56        1.20      3.87 o 
  -9   1   1        9.43       12.45      4.23 o 
  -8   1   1        3.37        1.18      2.24 o 
  -7   1   1      194.73      206.78      6.25 o 
  -6   1   1        0.22        0.15      1.55 o 
  -5   1   1      110.32      104.01      4.05 o 
  -4   1   1       66.58       55.40      3.70 o 
  -3   1   1     1376.64     1356.24     33.95 o 
  -2   1   1     1106.92     1066.22     22.95 o 
  -1   1   1      944.19      953.11     30.08 o 
   0   1   1      148.88      177.08      4.00 o 
   1   1   1     5449.00     5473.57    109.45 o 
   2   1   1       28.13       30.09      1.73 o 
   3   1   1      111.19      100.81      3.76 o 
   4   1   1      124.24      111.55      3.59 o 
   5   1   1      142.50      137.89      4.44 o 
   6   1   1      192.31      171.53      5.45 o 
   7   1   1        8.41        6.80      3.26 o 
   8   1   1       22.12       18.76      2.71 o 
   9   1   1        1.40        7.30      4.99 o 
  -9   2   1        3.60       10.09      4.55 o 
  -8   2   1      189.28      207.36      8.79 o 
  -7   2   1        1.97       -0.54      3.42 o 
  -6   2   1       13.32       16.70      2.92 o 
  -5   2   1       51.16       50.63      3.59 o 
  -4   2   1        1.33        0.56      1.30 o 
  -3   2   1      765.31      781.29     16.82 o 
  -2   2   1        0.09       -0.99      0.99 o 
  -1   2   1       62.29       50.25      2.16 o 
   0   2   1        1.46        0.43      0.83 o 
   1   2   1      264.20      257.70      5.09 o 
   2   2   1      963.04      973.82     32.59 o 
   3   2   1      140.12      150.14      3.48 o 
   4   2   1       83.53       87.99      2.63 o 
   5   2   1      257.91      226.78      5.28 o 
   6   2   1       19.67       17.70      1.85 o 
   7   2   1      181.13      165.77      5.58 o 
   8   2   1       15.01       15.13      3.39 o 
  -9   3   1       12.75       26.17      5.46 o 
  -8   3   1      124.46      134.11      9.25 o 
  -7   3   1       73.90       75.44      3.47 o 
  -6   3   1        9.20       10.62      2.54 o 
  -5   3   1      114.95      106.88      3.75 o 
  -4   3   1     1189.58     1185.46     27.44 o 
  -3   3   1      275.37      237.85      7.39 o 
  -2   3   1       93.76       87.24      2.80 o 
  -1   3   1      624.45      606.65     13.44 o 
   0   3   1      521.11      550.23     12.03 o 
   1   3   1      182.77      192.17      6.39 o 
   2   3   1      264.19      240.83      6.21 o 
   3   3   1      624.77      612.77     13.75 o 
   4   3   1      321.73      312.65      8.09 o 
   5   3   1      193.69      187.29      7.77 o 
   6   3   1      249.91      223.49      6.78 o 
   7   3   1        2.34        2.52      2.20 o 
   8   3   1       35.00       44.54      3.53 o 
  -8   4   1        0.84        6.34      4.11 o 
  -7   4   1       70.10       75.63      6.54 o 
  -6   4   1        3.31        2.02      3.22 o 
  -5   4   1      309.43      303.63      7.85 o 
  -4   4   1        6.28       11.78      2.78 o 
  -3   4   1      489.14      460.75     15.86 o 
  -2   4   1      184.58      169.60      4.73 o 
  -1   4   1       48.93       47.45      2.23 o 
   0   4   1      130.62      111.92      3.38 o 
   1   4   1       30.79       25.49      2.41 o 
   2   4   1      127.81      136.83      5.50 o 
   3   4   1      774.96      814.32     23.12 o 
   4   4   1     2176.84     2086.35     43.66 o 
   5   4   1      471.95      454.97     11.54 o 
   6   4   1      104.49       95.26      4.31 o 
   7   4   1       62.68       68.41      3.90 o 
   8   4   1       30.88       35.64      4.20 o 
  -8   5   1        0.35       -0.68      4.15 o 
  -7   5   1       59.54       66.10      6.98 o 
  -6   5   1        9.01       13.98      4.65 o 
  -5   5   1       18.71       23.62      2.68 o 
  -4   5   1      244.81      223.52      6.31 o 
  -3   5   1      904.14      833.92     18.52 o 
  -2   5   1       10.19       10.02      1.68 o 
  -1   5   1        9.99       11.46      1.53 o 
   0   5   1      754.91      766.26     27.09 o 
   1   5   1       87.42       97.06      3.93 o 
   2   5   1       59.03       59.42      3.78 o 
   3   5   1       77.96       79.24      4.57 o 
   4   5   1      473.41      435.04     14.10 o 
   5   5   1      170.38      155.49      7.06 o 
   6   5   1        0.15        3.14      2.71 o 
   7   5   1        7.64        7.79      3.19 o 
  -7   6   1        4.92        1.76      4.27 o 
  -6   6   1        5.05        4.32      4.43 o 
  -5   6   1       21.66       20.46      2.89 o 
  -4   6   1       78.99       68.43      4.10 o 
  -3   6   1        0.00        0.23      1.90 o 
  -2   6   1       19.20       19.19      2.46 o 
  -1   6   1       28.89       29.41      2.19 o 
   0   6   1       12.17       18.79      3.64 o 
   1   6   1       19.55       20.08      2.74 o 
   2   6   1       50.98       53.31      3.97 o 
   3   6   1       48.93       51.55      4.79 o 
   4   6   1      459.00      476.44     15.61 o 
   5   6   1       56.21       65.69      6.98 o 
   6   6   1        3.95        6.96      3.17 o 
  -7   7   1       23.24       29.28      5.39 o 
  -6   7   1        0.12        0.16      4.11 o 
  -5   7   1        0.55        0.41      5.90 o 
  -4   7   1       33.64       28.44      3.16 o 
  -3   7   1       90.58       71.63      3.56 o 
  -2   7   1      109.69       90.14      3.88 o 
  -1   7   1       29.91       30.16      2.39 o 
   0   7   1       41.12       33.12      3.47 o 
   1   7   1        0.20       -0.98      2.72 o 
   2   7   1      410.44      447.89     14.90 o 
   3   7   1       19.46       17.05      3.20 o 
   4   7   1      164.27      173.75      8.05 o 
   5   7   1       21.61       20.31      5.50 o 
   6   7   1      106.20      110.97      6.60 o 
  -6   8   1       20.83       23.65      5.35 o 
  -5   8   1        4.54        7.22      4.43 o 
  -4   8   1        0.34        2.29      2.71 o 
  -3   8   1       13.21       14.29      3.46 o 
  -2   8   1        0.02       -3.68      3.68 o 
  -1   8   1      210.81      207.25      8.33 o 
   0   8   1       23.56       32.34      6.06 o 
   1   8   1      151.41      161.61     10.97 o 
   2   8   1      212.30      215.22      9.25 o 
   3   8   1       19.71       24.70      4.07 o 
   4   8   1       35.20       46.43      4.64 o 
  -4   9   1        0.02        0.43      4.59 o 
  -3   9   1      163.56      140.21      9.81 o 
  -2   9   1       13.67       -0.64      3.36 o 
  -1   9   1        0.72       -2.88      2.88 o 
   0   9   1       56.95       59.59      5.84 o 
   1   9   1      152.52      166.04     12.72 o 
   2   9   1        4.64        3.54      3.60 o 
   3   9   1       26.61       26.04      4.33 o 
   0 -10   2        2.12        0.86      5.21 o 
   1 -10   2        0.42       -7.24      7.70 o 
  -3  -9   2       53.74       50.23      4.96 o 
  -2  -9   2       34.54       34.98      4.28 o 
  -1  -9   2       17.83       14.59      3.36 o 
   0  -9   2       24.18       27.20      3.89 o 
   1  -9   2        0.09       -3.04      4.85 o 
   2  -9   2        5.49       -1.31      6.24 o 
   3  -9   2        0.01       -0.21      4.16 o 
   4  -9   2        2.80        0.45      6.58 o 
  -5  -8   2        0.00        0.08      3.28 o 
  -4  -8   2       19.82       26.61      8.02 o 
  -3  -8   2      212.76      224.89      9.52 o 
  -2  -8   2        0.71        0.64      6.08 o 
  -1  -8   2      157.78      174.74     12.70 o 
   0  -8   2       29.89       27.03      4.83 o 
   1  -8   2      139.08      130.55      6.42 o 
   2  -8   2        5.34        4.86      3.73 o 
   3  -8   2        3.40        2.21      2.91 o 
   4  -8   2       91.64       97.49      8.02 o 
   5  -8   2       39.67       44.40      5.94 o 
  -6  -7   2        7.61        5.23      3.43 o 
  -5  -7   2       77.21       78.78      5.94 o 
  -4  -7   2       15.29       19.10      3.44 o 
  -3  -7   2        1.00        3.56      2.78 o 
  -2  -7   2        7.59        7.72      2.71 o 
  -1  -7   2        4.14        1.42      2.41 o 
   0  -7   2      441.71      442.71     14.10 o 
   1  -7   2      430.74      391.66     10.38 o 
   2  -7   2        4.81        7.58      2.70 o 
   3  -7   2      101.62       91.23      3.90 o 
   4  -7   2       11.19       10.58      7.10 o 
   5  -7   2       48.61       53.03      5.13 o 
   6  -7   2        2.14        8.70      4.79 o 
  -7  -6   2       65.19       82.21      8.64 o 
  -6  -6   2      112.65      106.34      6.15 o 
  -5  -6   2       96.90       81.49      8.10 o 
  -4  -6   2      262.46      276.43     10.89 o 
  -3  -6   2       23.41       24.25      3.25 o 
  -2  -6   2      242.72      243.28     11.29 o 
  -1  -6   2       41.80       38.34      3.28 o 
   0  -6   2        0.70        1.57      1.79 o 
   1  -6   2      188.61      188.84      7.08 o 
   2  -6   2       42.15       37.98      2.51 o 
   3  -6   2        9.31        5.60      2.28 o 
   4  -6   2      180.32      161.41      5.25 o 
   5  -6   2       31.88       34.02      4.07 o 
   6  -6   2        6.90        8.43      3.33 o 
   7  -6   2        1.45       17.63      5.19 o 
  -7  -5   2        5.79       11.38      3.31 o 
  -6  -5   2       41.48       40.38      3.83 o 
  -5  -5   2        2.06       -2.10      2.36 o 
  -4  -5   2      531.95      495.07     15.44 o 
  -3  -5   2        8.29       12.07      2.59 o 
  -2  -5   2      629.01      640.58     18.68 o 
  -1  -5   2      624.60      608.57     13.73 o 
   0  -5   2       14.12       14.46      1.80 o 
   1  -5   2        4.45        4.36      1.43 o 
   2  -5   2      186.13      183.67      5.24 o 
   3  -5   2        2.45       -0.29      1.47 o 
   4  -5   2       90.60       86.11      3.45 o 
   5  -5   2       23.67       22.32      4.87 o 
   6  -5   2        3.74        4.50      2.95 o 
   7  -5   2       35.86       45.63      5.46 o 
   8  -5   2        5.33        0.40      9.21 o 
  -8  -4   2       43.34       54.75      3.73 o 
  -7  -4   2        1.32        3.01      2.26 o 
  -6  -4   2       42.67       36.95      3.55 o 
  -5  -4   2        1.96        1.22      2.16 o 
  -4  -4   2       12.46       12.51      2.57 o 
  -3  -4   2      985.20     1022.06     28.19 o 
  -2  -4   2       98.60      108.21      4.65 o 
  -1  -4   2       26.30       29.61      1.53 o 
   0  -4   2      199.45      179.63      4.93 o 
   1  -4   2      343.23      317.84      7.62 o 
   2  -4   2      170.41      163.16      5.75 o 
   3  -4   2      570.53      526.41     12.02 o 
   4  -4   2       79.33       70.43      2.82 o 
   5  -4   2        7.61       10.40      3.27 o 
   6  -4   2       99.54       96.63      7.04 o 
   7  -4   2        3.47        4.03      3.67 o 
   8  -4   2       36.19       45.93      4.68 o 
  -8  -3   2       29.43       29.97      3.16 o 
  -7  -3   2       44.49       41.30      3.08 o 
  -6  -3   2      154.04      152.05      5.18 o 
  -5  -3   2       98.72      104.91      3.97 o 
  -4  -3   2       21.69       20.33      1.91 o 
  -3  -3   2     1063.18     1035.79     28.12 o 
  -2  -3   2      110.28      106.57      4.26 o 
  -1  -3   2        2.33        0.99      0.72 o 
   0  -3   2      809.31      714.56     15.46 o 
   1  -3   2      229.18      237.98      7.18 o 
   2  -3   2       98.73       94.70      6.91 o 
   3  -3   2       33.92       30.90      1.63 o 
   4  -3   2      374.94      357.79     24.53 o 
   5  -3   2        2.42        1.35      1.49 o 
   6  -3   2       31.06       34.39      2.96 o 
   7  -3   2       41.44       49.90      4.99 o 
   8  -3   2        0.92        0.10      6.70 o 
  -9  -2   2        2.39        3.96      7.22 o 
  -8  -2   2       27.48       27.30      2.93 o 
  -7  -2   2      636.30      605.44     14.44 o 
  -6  -2   2      132.39       99.95      3.25 o 
  -5  -2   2       22.54       17.08      1.47 o 
  -4  -2   2      254.44      207.30      4.60 o 
  -3  -2   2      631.45      617.14     11.46 o 
  -2  -2   2      234.81      234.02      7.16 o 
  -1  -2   2     2030.49     1902.79     49.27 o 
   0  -2   2    13472.04    13251.40    270.40 o 
   1  -2   2    38125.49    38196.13    784.68 o 
   2  -2   2      277.25      296.00      6.75 o 
   3  -2   2      658.96      585.85     12.82 o 
   4  -2   2      146.39      127.61      3.85 o 
   5  -2   2      192.00      202.89      6.90 o 
   6  -2   2       40.96       39.64      6.68 o 
   7  -2   2       21.61       18.35      5.29 o 
   8  -2   2      170.81      187.49      8.32 o 
   9  -2   2      103.58      127.83      7.12 o 
  -9  -1   2        8.76        5.48      4.16 o 
  -8  -1   2        5.36       -0.25      2.49 o 
  -7  -1   2       83.62       69.44      2.97 o 
  -6  -1   2        0.09        0.38      1.67 o 
  -5  -1   2      626.07      616.29     21.68 o 
  -4  -1   2     1247.78     1384.62     28.30 o 
  -3  -1   2      564.42      621.10     11.39 o 
  -2  -1   2     4883.05     5133.44     88.62 o 
  -1  -1   2       11.36        8.28      1.15 o 
   0  -1   2      280.32      288.43     14.15 o 
   1  -1   2     2149.33     1948.22     48.10 o 
   2  -1   2      254.62      256.62      7.54 o 
   3  -1   2      523.66      448.53     13.48 o 
   4  -1   2       84.00       92.67      3.74 o 
   5  -1   2      329.07      344.67     10.40 o 
   6  -1   2       94.46      104.95      4.32 o 
   7  -1   2        3.99       -0.84     10.17 o 
   8  -1   2       95.50      105.31      7.28 o 
   9  -1   2       16.02       21.77      3.92 o 
  -9   0   2       14.24       20.78      7.30 o 
  -8   0   2       71.59       75.74      3.92 o 
  -7   0   2       21.32       16.25      2.32 o 
  -6   0   2       26.03       20.98      2.05 o 
  -5   0   2      239.37      237.67      6.32 o 
  -4   0   2        0.00        0.95      1.17 o 
  -3   0   2      294.85      279.60      7.96 o 
  -2   0   2     3721.97     3834.03    250.68 o 
  -1   0   2     3583.15     4479.96    112.49 o 
   0   0   2        3.74        4.98      0.67 o 
   1   0   2      239.28      228.39      7.73 o 
   2   0   2      134.94      144.82      5.28 o 
   3   0   2      137.90      124.38      3.55 o 
   4   0   2      393.22      400.30      9.45 o 
   5   0   2      448.19      413.10     10.09 o 
   6   0   2        0.58       -0.69      1.78 o 
   7   0   2       17.00       10.95      4.44 o 
   8   0   2        7.68       10.87      3.07 o 
  -9   1   2        6.34        6.50      4.27 o 
  -8   1   2        0.85       -1.89      2.21 o 
  -7   1   2        1.60       -1.64      2.55 o 
  -6   1   2      794.89      812.30     18.22 o 
  -5   1   2        7.61        7.09      1.43 o 
  -4   1   2      182.81      173.33      5.47 o 
  -3   1   2      157.53      144.84      6.87 o 
  -2   1   2        6.42       12.93      1.72 o 
  -1   1   2      126.88      140.85     15.18 o 
   0   1   2     1120.24     1469.30     30.96 o 
   1   1   2      241.39      293.10      5.53 o 
   2   1   2      220.30      266.25      6.57 o 
   3   1   2        9.45       12.72      1.24 o 
   4   1   2      485.71      498.20     11.36 o 
   5   1   2       23.64       22.00      1.92 o 
   6   1   2      138.19      118.47      4.28 o 
   7   1   2       75.22       65.75      3.56 o 
   8   1   2        0.53       -0.08      3.27 o 
   9   1   2       13.26       12.17      4.75 o 
  -8   2   2        9.65        8.10      3.31 o 
  -7   2   2      187.31      198.22      6.17 o 
  -6   2   2      143.13      138.22      4.63 o 
  -5   2   2      429.22      407.90      9.78 o 
  -4   2   2       37.68       35.52      1.92 o 
  -3   2   2      768.58      713.25     15.45 o 
  -2   2   2     1592.48     1504.65     81.55 o 
  -1   2   2      827.97      895.12     27.89 o 
   0   2   2      630.69      728.63     17.34 o 
   1   2   2     4433.99     5192.13    103.40 o 
   2   2   2      109.68      117.18      2.82 o 
   3   2   2       35.62       27.74      1.38 o 
   4   2   2      158.99      141.70      3.58 o 
   5   2   2       13.79       11.85      1.54 o 
   6   2   2       93.72       74.96      3.58 o 
   7   2   2       83.73       69.72      3.63 o 
   8   2   2       47.81       49.68      3.53 o 
  -9   3   2       25.23       26.41      5.23 o 
  -8   3   2       88.33      107.08      5.91 o 
  -7   3   2        0.13        0.90      5.13 o 
  -6   3   2       59.09       62.49      2.93 o 
  -5   3   2       14.47       10.35      1.65 o 
  -4   3   2       33.11       30.08      1.89 o 
  -3   3   2     1103.68     1019.35     21.79 o 
  -2   3   2       57.75       53.32      2.14 o 
  -1   3   2        4.15        5.95      1.13 o 
   0   3   2      402.77      405.52      9.18 o 
   1   3   2     2024.63     2303.57     47.89 o 
   2   3   2      673.51      747.09     16.31 o 
   3   3   2        2.93        3.53      0.95 o 
   4   3   2       26.27       25.33      1.88 o 
   5   3   2      488.56      474.03     14.10 o 
   6   3   2        0.03       -2.35      2.35 o 
   7   3   2        5.19        3.94      2.33 o 
   8   3   2        2.03       -0.84      2.57 o 
  -8   4   2       12.59       24.61      5.07 o 
  -7   4   2      614.15      666.68     20.12 o 
  -6   4   2      270.78      262.99      9.43 o 
  -5   4   2       64.03       61.98      3.51 o 
  -4   4   2      461.43      414.62      9.90 o 
  -3   4   2       10.65        9.59      1.60 o 
  -2   4   2      748.53      714.92     15.74 o 
  -1   4   2       45.23       38.28      1.97 o 
   0   4   2      376.66      400.53     10.28 o 
   1   4   2       18.59       21.36      1.51 o 
   2   4   2       12.87       12.09      2.22 o 
   3   4   2       14.03       15.34      2.48 o 
   4   4   2       92.11       81.75      3.76 o 
   5   4   2      846.60      789.06     18.27 o 
   6   4   2       19.53       18.87      2.61 o 
   7   4   2        0.52       -1.45      2.18 o 
   8   4   2       22.59       28.38      4.05 o 
  -8   5   2      153.38      164.78     11.17 o 
  -7   5   2       78.64       87.86      6.36 o 
  -6   5   2       21.50       21.12      2.99 o 
  -5   5   2       23.15       24.16      4.53 o 
  -4   5   2      876.78      842.53     23.49 o 
  -3   5   2       91.28       91.32      3.53 o 
  -2   5   2        1.27        1.14      1.53 o 
  -1   5   2      269.38      255.97      6.64 o 
   0   5   2      118.51      112.39      3.66 o 
   1   5   2       47.74       39.17      2.66 o 
   2   5   2       94.74       86.30      8.40 o 
   3   5   2      121.57      112.92      6.00 o 
   4   5   2      283.08      277.81     10.35 o 
   5   5   2       89.59       95.03      5.51 o 
   6   5   2        2.72        7.59      2.60 o 
   7   5   2       15.07       15.90      2.86 o 
  -7   6   2        0.01        4.07      4.43 o 
  -6   6   2       21.04       27.97      3.45 o 
  -5   6   2        0.05       -0.05      2.45 o 
  -4   6   2       38.24       40.60      5.31 o 
  -3   6   2      151.50      134.73      4.68 o 
  -2   6   2       20.45       20.34      2.14 o 
  -1   6   2       88.31       80.59      5.06 o 
   0   6   2      156.79      154.99      5.78 o 
   1   6   2      262.93      266.67      9.60 o 
   2   6   2       29.30       30.34      3.52 o 
   3   6   2      174.05      168.43      7.40 o 
   4   6   2        7.14        6.29      2.88 o 
   5   6   2       64.01       63.75      4.89 o 
   6   6   2       12.81       16.41      3.49 o 
  -6   7   2       79.50       82.43      5.40 o 
  -5   7   2        4.64        3.97      3.25 o 
  -4   7   2        5.79        7.80      2.65 o 
  -3   7   2        8.49        7.61      2.22 o 
  -2   7   2        0.06       -2.31      2.31 o 
  -1   7   2       98.44       88.17      3.70 o 
   0   7   2      247.08      262.40     22.70 o 
   1   7   2      340.65      344.91     14.56 o 
   2   7   2       23.96       27.43      3.64 o 
   3   7   2       39.10       42.15      4.19 o 
   4   7   2       13.16       14.02      3.27 o 
   5   7   2        0.26       -2.31      3.00 o 
  -5   8   2       51.67       58.03      4.58 o 
  -4   8   2        7.10       11.90      3.01 o 
  -3   8   2       17.36       15.04      3.11 o 
  -2   8   2        7.54       -0.23      3.33 o 
  -1   8   2       47.97       46.02      4.91 o 
   0   8   2       14.32       16.97      3.29 o 
   1   8   2      285.28      286.20     10.86 o 
   2   8   2      250.01      259.30     10.52 o 
   3   8   2        0.01        7.88      3.12 o 
   4   8   2        7.07        6.02      3.31 o 
  -4   9   2        4.83       10.01      3.37 o 
  -3   9   2       63.54       45.35      6.26 o 
  -2   9   2      125.38      109.46      9.09 o 
  -1   9   2        3.66        3.83      3.15 o 
   0   9   2       10.58        7.42      3.14 o 
   1   9   2        6.86        8.06      4.05 o 
   2   9   2       77.84       78.58      7.12 o 
   0 -10   3        3.84        2.13      3.83 o 
   1 -10   3       10.83        3.94      4.20 o 
  -3  -9   3       48.93       69.18      7.68 o 
  -2  -9   3      179.86      175.76      8.39 o 
  -1  -9   3        0.01       -0.92      3.05 o 
   0  -9   3       20.57       16.87      3.71 o 
   1  -9   3        4.51        0.70      4.69 o 
   2  -9   3       38.43       42.61      4.54 o 
   3  -9   3        0.97        3.01      4.25 o 
   4  -9   3        0.35        7.79      6.28 o 
  -5  -8   3       46.08       46.14      4.91 o 
  -4  -8   3       53.88       56.65      4.89 o 
  -3  -8   3      826.09      862.90     26.14 o 
  -2  -8   3       16.84       16.98      3.38 o 
  -1  -8   3        8.72        5.47      2.92 o 
   0  -8   3        1.85        1.89      2.85 o 
   1  -8   3       22.06       20.40      3.81 o 
   2  -8   3       14.20       12.30      2.86 o 
   3  -8   3       80.57       77.53      5.76 o 
   4  -8   3        1.63       -0.33      6.28 o 
   5  -8   3       12.18        7.47      3.84 o 
  -6  -7   3       63.84       70.89      5.51 o 
  -5  -7   3        2.73        2.74      3.81 o 
  -4  -7   3      119.45      125.07      6.66 o 
  -3  -7   3      307.14      326.03     11.73 o 
  -2  -7   3       40.00       42.47      3.76 o 
  -1  -7   3        4.71        1.45      2.50 o 
   0  -7   3       60.01       56.89      4.09 o 
   1  -7   3      220.96      200.62      6.40 o 
   2  -7   3      213.00      191.52      6.41 o 
   3  -7   3        0.01       -3.50      5.20 o 
   4  -7   3      137.78      133.02      7.80 o 
   5  -7   3        0.30        3.86      6.14 o 
   6  -7   3        7.48        6.86      4.00 o 
  -7  -6   3        3.34        3.23      4.55 o 
  -6  -6   3       25.47       31.25      9.21 o 
  -5  -6   3        0.05       -0.79      3.61 o 
  -4  -6   3      369.82      354.49     12.30 o 
  -3  -6   3        1.90        2.61      2.59 o 
  -2  -6   3        8.68       11.11      2.43 o 
  -1  -6   3        5.32        7.11      2.34 o 
   0  -6   3      315.14      336.73      8.66 o 
   1  -6   3       44.39       45.24      2.87 o 
   2  -6   3        5.09        4.56      2.84 o 
   3  -6   3       58.73       50.90      3.24 o 
   4  -6   3        8.57        4.99      4.71 o 
   5  -6   3       23.50       24.77      4.27 o 
   6  -6   3        7.07       17.92      8.14 o 
   7  -6   3       39.17       58.20      7.58 o 
  -7  -5   3        2.81       -2.58      2.82 o 
  -6  -5   3        1.91        3.23      3.75 o 
  -5  -5   3       77.01       71.44      4.56 o 
  -4  -5   3        8.23        8.71      2.55 o 
  -3  -5   3        7.50        8.24      2.24 o 
  -2  -5   3        7.94        6.31      2.23 o 
  -1  -5   3      390.18      386.42      9.19 o 
   0  -5   3       34.22       30.39      3.34 o 
   1  -5   3      621.69      555.62     13.02 o 
   2  -5   3       21.66       20.46      2.73 o 
   3  -5   3        7.11        6.46      2.21 o 
   4  -5   3       12.82       15.44      4.55 o 
   5  -5   3        1.72        0.96      3.87 o 
   6  -5   3       10.27       10.85      9.79 o 
   7  -5   3        0.07        9.08      8.74 o 
   8  -5   3       80.10      108.38      7.05 o 
  -8  -4   3        1.76        2.07      3.43 o 
  -7  -4   3       64.71       58.85      4.57 o 
  -6  -4   3       36.61       36.13      3.91 o 
  -5  -4   3       59.56       56.61      3.74 o 
  -4  -4   3      212.04      214.08      7.85 o 
  -3  -4   3       41.56       37.28      2.88 o 
  -2  -4   3      210.43      196.33      6.92 o 
  -1  -4   3      316.52      324.14      7.66 o 
   0  -4   3       67.30       64.42      2.53 o 
   1  -4   3       41.55       41.51      2.27 o 
   2  -4   3      107.85       96.68      4.87 o 
   3  -4   3       85.71       88.32      4.43 o 
   4  -4   3       18.08       19.15      3.15 o 
   5  -4   3      258.92      267.94     12.72 o 
   6  -4   3      118.27      154.10      7.53 o 
   7  -4   3        0.74       -0.33      3.33 o 
   8  -4   3       41.23       50.64     11.09 o 
  -8  -3   3        1.43        2.31      2.39 o 
  -7  -3   3       86.14       78.56      3.95 o 
  -6  -3   3       34.24       34.57      2.72 o 
  -5  -3   3       44.96       42.72      2.60 o 
  -4  -3   3       91.00       81.92      4.07 o 
  -3  -3   3       41.65       62.53      3.65 o 
  -2  -3   3      799.99      832.79     23.79 o 
  -1  -3   3      396.04      368.28      8.34 o 
   0  -3   3      332.16      318.20      7.37 o 
   1  -3   3      634.17      556.99     12.42 o 
   2  -3   3       12.24       13.15      1.54 o 
   3  -3   3      187.90      176.08     17.41 o 
   4  -3   3        2.89        8.69      3.38 o 
   5  -3   3      635.57      630.47     18.70 o 
   6  -3   3       25.98       23.73      3.42 o 
   7  -3   3      124.70      131.85      6.70 o 
   8  -3   3        0.10        3.22      3.23 o 
  -9  -2   3        2.57       -2.43      4.79 o 
  -8  -2   3       19.46       22.69      2.77 o 
  -7  -2   3       35.71       23.93      2.58 o 
  -6  -2   3      611.83      545.67     10.91 o 
  -5  -2   3       37.57       38.07      2.34 o 
  -4  -2   3     1115.38     1117.81     21.29 o 
  -3  -2   3      114.10      131.36      3.66 o 
  -2  -2   3       25.09       31.90      1.61 o 
  -1  -2   3     1649.35     1675.85     40.21 o 
   0  -2   3     2833.95     3041.50     68.31 o 
   1  -2   3    15336.50    15334.69    313.08 o 
   2  -2   3       80.49       70.46      3.35 o 
   3  -2   3       47.01       43.19      3.97 o 
   4  -2   3      298.27      278.55      9.22 o 
   5  -2   3       45.96       44.52      3.63 o 
   6  -2   3       61.99       58.01      4.11 o 
   7  -2   3        8.28       13.56      3.04 o 
   8  -2   3      234.34      258.37     10.12 o 
  -9  -1   3        2.61        2.68      3.88 o 
  -8  -1   3       16.76       10.23      2.78 o 
  -7  -1   3        0.15       -0.63      1.74 o 
  -6  -1   3       45.15       44.60      2.28 o 
  -5  -1   3       20.42       18.18      1.58 o 
  -4  -1   3      212.26      199.35      4.44 o 
  -3  -1   3      757.33      728.15     13.82 o 
  -2  -1   3       43.13       43.26      1.72 o 
  -1  -1   3      564.07      621.04     13.17 o 
   0  -1   3     4101.80     4865.58    144.93 o 
   1  -1   3      896.89      857.77     30.54 o 
   2  -1   3      563.09      528.46     14.03 o 
   3  -1   3       81.62       74.13      2.56 o 
   4  -1   3        8.03        8.21      1.62 o 
   5  -1   3        0.45       -1.48      1.64 o 
   6  -1   3        2.30        3.36      2.20 o 
   7  -1   3      113.61      128.78      6.08 o 
   8  -1   3        4.61        6.38      3.07 o 
   9  -1   3        1.33        5.62      4.03 o 
  -9   0   3       56.76       58.44      8.58 o 
  -8   0   3      195.24      185.02      6.37 o 
  -7   0   3      198.41      188.54      7.66 o 
  -6   0   3       88.55       85.52      4.03 o 
  -5   0   3       76.76       75.59      3.05 o 
  -4   0   3      922.61      855.80     52.33 o 
  -3   0   3        0.02       -0.01      1.67 o 
  -2   0   3        7.64        6.37      1.51 o 
  -1   0   3     1809.62     2338.28     83.70 o 
   0   0   3      124.36      159.41      8.53 o 
   1   0   3        5.96        4.00      2.04 o 
   2   0   3      382.20      400.10     10.35 o 
   3   0   3      348.65      337.68      8.48 o 
   4   0   3       31.45       34.83      2.46 o 
   5   0   3        0.43       -0.20      1.45 o 
   6   0   3       14.13       15.69      3.24 o 
   7   0   3        9.55       11.46      2.62 o 
   8   0   3       62.88       61.64      4.45 o 
  -9   1   3        2.26        5.03      3.99 o 
  -8   1   3       11.88        5.08      3.65 o 
  -7   1   3        6.12       -0.47      5.15 o 
  -6   1   3       56.00       60.65      3.24 o 
  -5   1   3       38.22       34.71      2.29 o 
  -4   1   3     1450.95     1572.79     39.52 o 
  -3   1   3     1078.22     1155.91     24.42 o 
  -2   1   3      877.93      908.35     23.86 o 
  -1   1   3      223.51      254.48      8.60 o 
   0   1   3       81.95       88.98      2.06 o 
   1   1   3      194.04      201.14      4.72 o 
   2   1   3     1317.19     1424.37     29.67 o 
   3   1   3      792.73      767.44     16.51 o 
   4   1   3        0.01        0.47      1.20 o 
   5   1   3      178.00      172.19      5.01 o 
   6   1   3      570.22      518.15     12.43 o 
   7   1   3       30.91       29.87      2.73 o 
   8   1   3        0.32        5.19      3.43 o 
  -9   2   3       11.64       11.65      6.58 o 
  -8   2   3       61.69       61.19      4.97 o 
  -7   2   3        1.24       -2.87      2.87 o 
  -6   2   3      164.09      163.97      5.18 o 
  -5   2   3       68.77       65.09      2.67 o 
  -4   2   3     1441.86     1434.16     30.31 o 
  -3   2   3      100.91      109.94      4.44 o 
  -2   2   3     2378.12     2480.11     63.36 o 
  -1   2   3       69.20       87.26      3.73 o 
   0   2   3     4645.66     5855.14    233.43 o 
   1   2   3     3273.52     3825.52     79.74 o 
   2   2   3       80.13       93.30      2.48 o 
   3   2   3      624.58      618.26     11.61 o 
   4   2   3      162.49      160.92      3.96 o 
   5   2   3     1461.35     1365.28     24.83 o 
   6   2   3       73.81       71.07      3.49 o 
   7   2   3      120.07      107.05      4.49 o 
   8   2   3       11.35        7.47      2.99 o 
  -9   3   3        9.50       18.15      5.03 o 
  -8   3   3       14.76       24.77      6.92 o 
  -7   3   3       86.48      104.97     11.29 o 
  -6   3   3      119.01      107.03      5.49 o 
  -5   3   3       85.22       78.74      3.07 o 
  -4   3   3       35.15       32.86      1.92 o 
  -3   3   3     1079.55     1044.49     22.32 o 
  -2   3   3       37.15       50.96      2.14 o 
  -1   3   3     1521.99     1699.18     35.48 o 
   0   3   3      139.16      163.30      4.40 o 
   1   3   3     6471.92     8159.81    166.97 o 
   2   3   3       50.49       37.03      1.70 o 
   3   3   3      148.37      142.78      3.59 o 
   4   3   3       16.88       18.79      1.48 o 
   5   3   3      250.14      209.26      6.34 o 
   6   3   3       79.00       67.91      3.55 o 
   7   3   3       15.20       13.01      2.95 o 
   8   3   3        0.21       -3.04      3.14 o 
  -8   4   3       30.37       32.29      4.04 o 
  -7   4   3      476.26      524.02     23.26 o 
  -6   4   3       84.54       87.06      4.98 o 
  -5   4   3        2.46        1.77      2.17 o 
  -4   4   3        2.86        6.25      1.64 o 
  -3   4   3        0.24        0.47      1.41 o 
  -2   4   3        2.15       -1.31      1.31 o 
  -1   4   3       52.91       53.23      2.31 o 
   0   4   3       36.93       34.32      1.95 o 
   1   4   3      283.80      333.21     13.25 o 
   2   4   3       95.70       90.71      3.24 o 
   3   4   3      156.39      161.21      5.27 o 
   4   4   3       54.29       44.12      2.95 o 
   5   4   3      170.32      147.95      5.41 o 
   6   4   3       13.58       17.51      2.54 o 
   7   4   3        4.02        9.94      3.06 o 
  -8   5   3      124.45      152.38     10.65 o 
  -7   5   3      302.36      310.78     16.16 o 
  -6   5   3        2.55        9.19      2.69 o 
  -5   5   3        8.19       13.34      2.47 o 
  -4   5   3        0.07        1.05      1.90 o 
  -3   5   3      123.61      113.46      4.03 o 
  -2   5   3      540.20      484.49     11.76 o 
  -1   5   3       52.60       48.99      2.46 o 
   0   5   3        3.20        2.40      1.45 o 
   1   5   3       60.14       58.38      2.63 o 
   2   5   3      539.45      544.59     16.62 o 
   3   5   3       14.67       14.19      2.84 o 
   4   5   3       81.26       82.52      4.93 o 
   5   5   3      105.78       96.21      5.65 o 
   6   5   3        9.70        9.51      2.44 o 
   7   5   3       61.65       66.44      4.16 o 
  -7   6   3        2.56        6.89      3.17 o 
  -6   6   3        0.73        1.97      2.74 o 
  -5   6   3      105.55      104.91      5.49 o 
  -4   6   3       43.87       43.88      3.57 o 
  -3   6   3      110.17      101.57      4.06 o 
  -2   6   3        0.44        0.77      1.77 o 
  -1   6   3      424.84      418.18     10.26 o 
   0   6   3       29.68       31.21      2.24 o 
   1   6   3        6.29        6.20      2.56 o 
   2   6   3      574.40      516.86     32.59 o 
   3   6   3       10.61       14.81      2.95 o 
   4   6   3        2.25        2.71      2.78 o 
   5   6   3       15.39       18.21      3.33 o 
   6   6   3       22.62       26.68      3.80 o 
  -6   7   3        1.76       -0.04      3.03 o 
  -5   7   3       19.44       19.40      3.75 o 
  -4   7   3       37.53       29.82      3.47 o 
  -3   7   3      116.13      106.97      5.39 o 
  -2   7   3      840.48      782.32     18.99 o 
  -1   7   3       11.91       13.78      2.19 o 
   0   7   3      178.51      187.65     13.72 o 
   1   7   3      357.49      388.95     13.26 o 
   2   7   3      126.29      133.69      6.78 o 
   3   7   3        4.90        4.55      3.02 o 
   4   7   3      114.33      128.61      6.93 o 
   5   7   3      100.43      104.85      6.55 o 
  -5   8   3        8.22        7.32      3.17 o 
  -4   8   3        0.07        0.76      2.79 o 
  -3   8   3       79.83       70.63      4.75 o 
  -2   8   3      117.36      103.77      5.55 o 
  -1   8   3       70.10       73.81     12.35 o 
   0   8   3        2.34        5.66      3.51 o 
   1   8   3        2.98        3.05      4.49 o 
   2   8   3      241.41      227.87     15.02 o 
   3   8   3       55.51       68.39      6.00 o 
   4   8   3       19.96       29.93      4.27 o 
  -3   9   3       49.30       43.04      6.46 o 
  -2   9   3        0.19       -3.79      3.79 o 
  -1   9   3       28.65       23.38      5.46 o 
   0   9   3        5.31        7.18      3.33 o 
   1   9   3       24.98       19.05      3.81 o 
   2   9   3        0.00       -2.33      3.32 o 
   0 -10   4       52.92       49.34      8.30 o 
  -3  -9   4       10.10       10.34      3.74 o 
  -2  -9   4        6.42        3.44      3.50 o 
  -1  -9   4        0.04       -1.64      3.65 o 
   0  -9   4        0.21       -2.26      3.14 o 
   1  -9   4      181.94      165.22      7.98 o 
   2  -9   4      163.42      160.19     11.21 o 
   3  -9   4       62.83       56.41      5.23 o 
   4  -9   4       15.20       17.52      4.34 o 
  -5  -8   4       68.32       71.23      5.88 o 
  -4  -8   4       17.67       17.05      4.67 o 
  -3  -8   4      282.85      302.05     11.68 o 
  -2  -8   4        9.05        4.11      3.06 o 
  -1  -8   4       76.43       80.08      5.09 o 
   0  -8   4       34.39       31.12      3.80 o 
   1  -8   4        7.76        9.91      3.47 o 
   2  -8   4        0.77        4.39      3.52 o 
   3  -8   4      261.69      228.35     20.62 o 
   4  -8   4       35.07       40.60      4.74 o 
   5  -8   4       55.23       58.76      5.50 o 
  -6  -7   4       19.70       18.36      3.87 o 
  -5  -7   4        0.00        0.57      3.85 o 
  -4  -7   4       76.72       79.91      5.39 o 
  -3  -7   4      418.54      453.64     15.06 o 
  -2  -7   4        4.97        7.00      2.67 o 
  -1  -7   4      102.36      102.15      5.34 o 
   0  -7   4       10.96       12.17      3.97 o 
   1  -7   4      170.99      147.62      5.30 o 
   2  -7   4        1.29        2.84      2.35 o 
   3  -7   4        0.95        4.79      3.55 o 
   4  -7   4        3.61        3.52      3.72 o 
   5  -7   4       11.26       13.11      3.72 o 
   6  -7   4       46.32       67.87      5.71 o 
  -7  -6   4       22.92       20.72      3.86 o 
  -6  -6   4        3.85        0.31      4.77 o 
  -5  -6   4        1.76       -0.27      2.74 o 
  -4  -6   4       16.41       16.89      4.65 o 
  -3  -6   4       19.26       19.08      2.90 o 
  -2  -6   4       60.79       68.33      4.30 o 
  -1  -6   4       49.06       46.47      3.46 o 
   0  -6   4       14.45       14.27      2.01 o 
   1  -6   4      398.43      370.24      9.54 o 
   2  -6   4       30.70       27.88      3.42 o 
   3  -6   4        1.13       -4.25      4.25 o 
   4  -6   4      260.84      271.92     15.92 o 
   5  -6   4       10.05       16.18      3.74 o 
   6  -6   4       50.60       61.67      5.78 o 
   7  -6   4       13.54       26.07      4.73 o 
  -7  -5   4       15.59       14.93      3.48 o 
  -6  -5   4       74.38       70.73      6.08 o 
  -5  -5   4      104.65      101.40      5.42 o 
  -4  -5   4      149.42      142.21     13.32 o 
  -3  -5   4       36.04       39.25      3.13 o 
  -2  -5   4        0.73        1.97      1.95 o 
  -1  -5   4      138.25      128.89      3.90 o 
   0  -5   4      161.19      146.55      4.43 o 
   1  -5   4      610.01      587.79     13.64 o 
   2  -5   4       47.61       44.77      2.67 o 
   3  -5   4      219.14      206.59      8.10 o 
   4  -5   4       23.95       26.64      5.44 o 
   5  -5   4        3.36        5.62      3.79 o 
   6  -5   4       89.14      109.87      6.35 o 
   7  -5   4        2.55        2.53      3.70 o 
  -8  -4   4        3.17        2.02      5.84 o 
  -7  -4   4       13.18       18.90      3.47 o 
  -6  -4   4      347.73      306.68     12.07 o 
  -5  -4   4      139.23      138.08      6.10 o 
  -4  -4   4      104.15      103.29      4.90 o 
  -3  -4   4       49.43       41.12      3.00 o 
  -2  -4   4       25.16       27.05      1.47 o 
  -1  -4   4        2.47        3.74      1.08 o 
   0  -4   4       51.28       42.41      2.04 o 
   1  -4   4     3772.74     3734.03     77.22 o 
   2  -4   4     5717.85     5389.62    210.24 o 
   3  -4   4      135.16      122.09      6.96 o 
   4  -4   4        3.65        4.17      3.00 o 
   5  -4   4       11.89       13.82      3.43 o 
   6  -4   4       54.69       63.01      6.38 o 
   7  -4   4       64.07       83.33      5.74 o 
   8  -4   4       23.90       27.42      4.12 o 
  -8  -3   4        4.16        3.49      3.08 o 
  -7  -3   4       22.64       19.98      2.59 o 
  -6  -3   4       93.54       72.01      3.64 o 
  -5  -3   4        8.04       11.17      2.40 o 
  -4  -3   4      552.79      532.95     12.21 o 
  -3  -3   4     2536.05     2739.49     56.91 o 
  -2  -3   4       18.03       24.30      1.39 o 
  -1  -3   4       55.76       54.02      2.05 o 
   0  -3   4      854.47      871.64     18.60 o 
   1  -3   4       10.54       12.56      1.29 o 
   2  -3   4        0.14        1.06      2.06 o 
   3  -3   4       21.20       19.79      3.45 o 
   4  -3   4      302.89      303.63     10.04 o 
   5  -3   4      305.94      343.66     11.56 o 
   6  -3   4        0.91        3.28      2.97 o 
   7  -3   4        0.31        5.24      2.99 o 
   8  -3   4        0.01        1.20      4.23 o 
  -9  -2   4        6.59       10.41      3.97 o 
  -8  -2   4        6.57        8.53      3.52 o 
  -7  -2   4       38.40       30.47      3.36 o 
  -6  -2   4       38.12       37.42      2.16 o 
  -5  -2   4      300.59      283.19      6.19 o 
  -4  -2   4       66.10       49.33      2.99 o 
  -3  -2   4      788.82      930.54     20.03 o 
  -2  -2   4      128.66      136.37      3.95 o 
  -1  -2   4       86.94       97.67      3.92 o 
   0  -2   4      160.46      162.43      5.73 o 
   1  -2   4        3.47        0.41      1.54 o 
   2  -2   4      169.19      167.16      5.59 o 
   3  -2   4       70.49       64.81      3.37 o 
   4  -2   4       12.29       13.69      2.43 o 
   5  -2   4       12.55       12.56      2.75 o 
   6  -2   4      131.10      120.74      5.79 o 
   7  -2   4       74.04       83.02      5.17 o 
   8  -2   4        0.78        1.64      3.07 o 
  -8  -1   4        0.72        0.58      3.21 o 
  -7  -1   4        1.64        0.04      1.71 o 
  -6  -1   4      432.95      407.65     14.59 o 
  -5  -1   4      254.74      231.18      5.23 o 
  -4  -1   4      226.74      217.42      5.46 o 
  -3  -1   4      383.36      366.92      7.09 o 
  -2  -1   4      979.85     1028.05     21.68 o 
  -1  -1   4       50.01       57.66      4.86 o 
   0  -1   4      668.05      776.15     16.35 o 
   1  -1   4      991.62      988.62     24.96 o 
   2  -1   4       51.85       48.93      4.31 o 
   3  -1   4      110.64       97.90      4.04 o 
   4  -1   4      509.09      496.51     11.45 o 
   5  -1   4       78.29       76.96      3.27 o 
   6  -1   4       92.87       90.30      4.95 o 
   7  -1   4      106.26       99.36      5.34 o 
   8  -1   4        2.07        3.22      2.97 o 
  -9   0   4       36.73       52.57      5.90 o 
  -8   0   4       20.73       27.04      3.91 o 
  -7   0   4       49.13       43.69      3.13 o 
  -6   0   4      747.53      728.03     33.23 o 
  -5   0   4      116.12      122.74      4.12 o 
  -4   0   4      276.49      250.29     11.12 o 
  -3   0   4       13.46       12.20      1.34 o 
  -2   0   4      194.81      221.21      5.24 o 
  -1   0   4      130.95      197.83     10.49 o 
   0   0   4      873.82     1065.60     22.21 o 
   1   0   4      284.78      298.53      8.58 o 
   2   0   4      346.44      350.56     10.29 o 
   3   0   4      377.73      342.75      7.95 o 
   4   0   4       32.77       32.85      1.92 o 
   5   0   4       33.48       31.07      2.13 o 
   6   0   4      203.59      200.71      7.38 o 
   7   0   4      135.45      132.84      6.05 o 
   8   0   4        4.73        8.04      2.87 o 
  -9   1   4       34.91       44.19      7.54 o 
  -8   1   4      117.44      128.39      6.95 o 
  -7   1   4      694.10      670.05     32.21 o 
  -6   1   4        0.99        3.17      3.67 o 
  -5   1   4      124.43      123.46      4.11 o 
  -4   1   4        1.06       14.20      4.59 o 
  -3   1   4       88.77      107.69      4.36 o 
  -2   1   4      794.00      873.06     23.10 o 
  -1   1   4      750.33     1009.95     26.44 o 
   0   1   4      148.26      188.89      5.06 o 
   1   1   4      318.57      348.93     10.21 o 
   2   1   4     1810.16     2086.62     43.73 o 
   3   1   4      148.79      120.23      3.50 o 
   4   1   4      437.04      401.31      9.40 o 
   5   1   4       32.90       36.70      2.23 o 
   6   1   4      227.69      213.52      6.22 o 
   7   1   4        1.24        0.85      4.23 o 
   8   1   4       60.67       62.51      4.71 o 
  -9   2   4       10.92        7.22      6.34 o 
  -8   2   4       37.60       35.62      6.48 o 
  -7   2   4      135.41      140.45      6.83 o 
  -6   2   4      517.41      479.80     54.49 o 
  -5   2   4      195.45      181.51      5.20 o 
  -4   2   4        0.24        0.23      1.93 o 
  -3   2   4      359.87      340.51     10.33 o 
  -2   2   4      234.37      259.73      7.96 o 
  -1   2   4      498.78      591.42     12.86 o 
   0   2   4     1679.48     2252.85     46.57 o 
   1   2   4       37.90       49.58      1.76 o 
   2   2   4      137.23      140.02      3.39 o 
   3   2   4       31.56       33.72      1.63 o 
   4   2   4        1.59        4.77      1.49 o 
   5   2   4      663.80      571.93     13.12 o 
   6   2   4      478.17      437.68     10.95 o 
   7   2   4       83.91       71.78      6.96 o 
   8   2   4        0.00       -3.99      3.99 o 
  -9   3   4        0.00       -0.76      4.15 o 
  -8   3   4       17.72       28.31     10.35 o 
  -7   3   4      368.34      377.99     12.95 o 
  -6   3   4        7.00        6.65      4.07 o 
  -5   3   4      157.97      157.56      8.08 o 
  -4   3   4      152.17      151.45      5.98 o 
  -3   3   4     1111.93     1235.58     32.87 o 
  -2   3   4     1080.66     1191.13     31.44 o 
  -1   3   4        0.19       -1.05      1.05 o 
   0   3   4      468.79      530.82     11.95 o 
   1   3   4       78.12       77.13      2.86 o 
   2   3   4      236.11      234.89      5.23 o 
   3   3   4      146.89      132.45      3.53 o 
   4   3   4       57.52       51.68      2.54 o 
   5   3   4      546.51      528.10     12.82 o 
   6   3   4        0.86       -0.47      3.04 o 
   7   3   4        0.00       -0.14      2.16 o 
   8   3   4       15.10       18.55      4.79 o 
  -8   4   4        6.84        4.53      7.34 o 
  -7   4   4       50.71       50.66      4.30 o 
  -6   4   4       59.99       68.29      4.65 o 
  -5   4   4        6.45        6.92      4.15 o 
  -4   4   4        0.08        0.35      1.95 o 
  -3   4   4      566.43      540.72     17.25 o 
  -2   4   4      796.27      744.68     16.45 o 
  -1   4   4        1.91        4.17      1.31 o 
   0   4   4      988.00     1120.32     27.21 o 
   1   4   4      260.59      260.91      6.82 o 
   2   4   4      164.15      190.41      5.49 o 
   3   4   4       17.17       16.40      2.28 o 
   4   4   4       11.80        9.82      2.19 o 
   5   4   4       66.85       64.54      4.21 o 
   6   4   4        5.08        3.35      2.30 o 
   7   4   4        6.07       12.69      3.64 o 
  -8   5   4        1.93        0.38      3.04 o 
  -7   5   4        2.33        1.81      2.85 o 
  -6   5   4       13.12       18.17      4.75 o 
  -5   5   4      119.83      121.88      5.82 o 
  -4   5   4       20.56       21.05      2.64 o 
  -3   5   4      119.45      109.26      5.12 o 
  -2   5   4       81.33       75.04      3.12 o 
  -1   5   4      256.25      241.25      6.46 o 
   0   5   4       11.70       14.24      1.80 o 
   1   5   4       52.57       50.22      2.60 o 
   2   5   4      194.75      183.87      7.45 o 
   3   5   4      270.82      282.90     10.32 o 
   4   5   4       67.25       59.57      6.22 o 
   5   5   4      201.03      208.75      7.11 o 
   6   5   4        4.23        6.19      2.55 o 
  -7   6   4       27.47       37.18      4.17 o 
  -6   6   4       42.56       46.59      4.43 o 
  -5   6   4       65.35       65.94      4.48 o 
  -4   6   4       31.56       28.02      3.19 o 
  -3   6   4        0.73       -0.46      2.47 o 
  -2   6   4       13.39       11.76      2.10 o 
  -1   6   4      317.87      298.06      8.56 o 
   0   6   4        2.77       -0.70      1.97 o 
   1   6   4       55.19       51.64      3.92 o 
   2   6   4      413.11      412.61     13.72 o 
   3   6   4      436.05      440.53     14.78 o 
   4   6   4       82.97       80.42      5.48 o 
   5   6   4        8.24       16.13      3.91 o 
   6   6   4      103.12      118.71      6.96 o 
  -6   7   4       56.23       58.41      4.81 o 
  -5   7   4       79.07       80.67      5.23 o 
  -4   7   4        3.41        5.19      3.59 o 
  -3   7   4      126.12      120.93      5.96 o 
  -2   7   4      172.49      176.60      7.26 o 
  -1   7   4        3.02        4.72      2.05 o 
   0   7   4       66.44       60.99      5.54 o 
   1   7   4       58.95       57.20      4.40 o 
   2   7   4        2.03        3.80      2.85 o 
   3   7   4       16.39       17.77      3.35 o 
   4   7   4        8.58        9.04      5.46 o 
   5   7   4       65.46       89.70      6.19 o 
  -5   8   4        0.23        0.01      3.31 o 
  -4   8   4        2.00       -2.71      4.99 o 
  -3   8   4      485.92      432.10     14.14 o 
  -2   8   4      804.47      726.46     21.35 o 
  -1   8   4        6.09       -0.60      4.07 o 
   0   8   4        5.28        3.99      3.02 o 
   1   8   4        0.22       -2.97      3.59 o 
   2   8   4        3.08        9.51      4.01 o 
   3   8   4        6.97       11.84      3.66 o 
  -3   9   4      169.26      163.51     11.65 o 
  -2   9   4       12.93        9.05      4.87 o 
  -1   9   4       18.51       19.98      5.54 o 
   0   9   4        1.33       -2.43      4.71 o 
   1   9   4       25.32       24.53      4.23 o 
  -3  -9   5      175.79      191.14      9.01 o 
  -2  -9   5      164.60      184.89      8.73 o 
  -1  -9   5       19.67       17.84      3.86 o 
   0  -9   5        0.70       -3.47      3.47 o 
   1  -9   5      294.67      304.95     16.71 o 
   2  -9   5        3.98        0.68      5.70 o 
   3  -9   5       33.65       36.86      4.64 o 
   4  -9   5        5.78       13.79      4.20 o 
  -5  -8   5        8.44        7.37      3.70 o 
  -4  -8   5       34.68       31.56      4.45 o 
  -3  -8   5       18.81       21.18      3.84 o 
  -2  -8   5       32.14       36.39      4.04 o 
  -1  -8   5      114.75      142.52     13.90 o 
   0  -8   5       45.01       44.88      4.24 o 
   1  -8   5       86.47       96.36      5.65 o 
   2  -8   5       57.33       49.62      4.71 o 
   3  -8   5       43.47       50.60      4.72 o 
   4  -8   5       13.07       16.60      4.13 o 
   5  -8   5        0.00        6.59      7.12 o 
  -6  -7   5        4.80        3.49      3.52 o 
  -5  -7   5       22.79       22.21      3.82 o 
  -4  -7   5       69.39       74.91      5.11 o 
  -3  -7   5       22.52       27.06      3.71 o 
  -2  -7   5       32.89       30.73      4.41 o 
  -1  -7   5      173.94      171.27      7.24 o 
   0  -7   5       38.43       32.85      3.49 o 
   1  -7   5       59.80       56.64      3.41 o 
   2  -7   5       80.82       66.59      4.90 o 
   3  -7   5       68.77       76.95      5.25 o 
   4  -7   5        4.44        7.76      3.85 o 
   5  -7   5        7.67       14.29      3.81 o 
   6  -7   5        0.91       11.76      7.16 o 
  -7  -6   5       16.16       14.10      3.79 o 
  -6  -6   5       28.17       32.11      3.93 o 
  -5  -6   5       68.52       78.23      6.20 o 
  -4  -6   5       61.33       61.15      4.47 o 
  -3  -6   5       46.67       47.01      3.84 o 
  -2  -6   5      130.03      127.34      5.86 o 
  -1  -6   5        0.03        0.96      1.50 o 
   0  -6   5        0.92        0.31      1.98 o 
   1  -6   5        8.62        7.85      2.04 o 
   2  -6   5        9.50        9.79      2.30 o 
   3  -6   5       41.94       37.46      4.24 o 
   4  -6   5       57.36       64.09      6.28 o 
   5  -6   5      132.08      160.65      8.44 o 
   6  -6   5       42.42       45.76      4.85 o 
   7  -6   5       31.51       48.83      5.90 o 
  -7  -5   5        8.44        5.63      7.96 o 
  -6  -5   5      148.43      151.32      7.19 o 
  -5  -5   5       29.84       33.12      3.54 o 
  -4  -5   5        2.20        3.83      2.39 o 
  -3  -5   5        3.83        2.89      2.01 o 
  -2  -5   5      229.43      237.58      6.17 o 
  -1  -5   5       21.45       25.85      1.72 o 
   0  -5   5      144.27      127.81      4.06 o 
   1  -5   5        4.01        5.23      4.22 o 
   2  -5   5       48.59       48.85      2.74 o 
   3  -5   5       63.95       59.77      6.42 o 
   4  -5   5       21.01       27.48      3.62 o 
   5  -5   5       41.57       51.78      4.55 o 
   6  -5   5      321.06      355.93     21.06 o 
   7  -5   5        5.83        7.63      3.97 o 
  -8  -4   5       15.74       22.63      3.92 o 
  -7  -4   5       33.54       27.73      3.89 o 
  -6  -4   5      387.97      363.71     12.42 o 
  -5  -4   5      147.86      130.14      6.86 o 
  -4  -4   5      127.08      104.97      5.35 o 
  -3  -4   5      809.08      841.23     18.49 o 
  -2  -4   5      220.88      229.61      5.86 o 
  -1  -4   5      275.28      262.70      7.40 o 
   0  -4   5      417.65      412.11      9.57 o 
   1  -4   5     5257.64     5400.66    111.01 o 
   2  -4   5     4050.14     4114.12     84.99 o 
   3  -4   5       42.17       45.67      3.71 o 
   4  -4   5      129.40      130.31      6.09 o 
   5  -4   5       55.35       55.95      4.37 o 
   6  -4   5        0.51        2.33      3.10 o 
   7  -4   5       33.64       51.01      4.80 o 
   8  -4   5        6.46       10.57      6.94 o 
  -8  -3   5        1.24        2.01      3.28 o 
  -7  -3   5       19.70       12.93      3.36 o 
  -6  -3   5        0.03        2.26      2.47 o 
  -5  -3   5       15.36       16.32      3.23 o 
  -4  -3   5        4.95        3.46      1.41 o 
  -3  -3   5       92.35       92.35      3.12 o 
  -2  -3   5       38.17       39.47      1.85 o 
  -1  -3   5      858.40      884.79     20.38 o 
   0  -3   5     1401.83     1424.67     29.94 o 
   1  -3   5     1067.69     1132.44     39.81 o 
   2  -3   5        4.33        0.33      2.04 o 
   3  -3   5       34.51       35.10      2.98 o 
   4  -3   5       31.74       33.01      3.57 o 
   5  -3   5        0.51        1.07      2.71 o 
   6  -3   5       41.63       48.11      4.17 o 
   7  -3   5       55.80       72.21      5.09 o 
   8  -3   5       13.81       20.51      3.93 o 
  -9  -2   5       13.70       17.95      6.82 o 
  -8  -2   5       21.83       25.41      4.57 o 
  -7  -2   5      457.68      417.62     13.71 o 
  -6  -2   5       35.55       26.68      1.99 o 
  -5  -2   5        0.03       -1.50      1.62 o 
  -4  -2   5      481.58      488.08     11.33 o 
  -3  -2   5       55.90       58.92      2.42 o 
  -2  -2   5        7.69        7.00      1.17 o 
  -1  -2   5      552.40      623.55     13.54 o 
   0  -2   5        4.09        3.08      1.01 o 
   1  -2   5      160.36      157.89      5.14 o 
   2  -2   5        1.97        1.89      1.64 o 
   3  -2   5       43.81       40.64      5.09 o 
   4  -2   5        4.45        4.55      2.30 o 
   5  -2   5      146.62      151.63      6.33 o 
   6  -2   5       19.56       24.69      3.25 o 
   7  -2   5       55.04       63.36      4.65 o 
   8  -2   5       84.76      102.57      6.06 o 
  -9  -1   5        6.52        0.08      6.74 o 
  -8  -1   5        0.39       -1.80      5.82 o 
  -7  -1   5        0.02       -1.02      2.12 o 
  -6  -1   5       19.04       19.51      1.87 o 
  -5  -1   5        1.40        2.76      1.56 o 
  -4  -1   5      274.30      272.93      5.71 o 
  -3  -1   5      162.85      192.58      5.08 o 
  -2  -1   5      576.29      615.41     13.41 o 
  -1  -1   5      156.16      182.96     11.48 o 
   0  -1   5      350.39      404.86      8.97 o 
   1  -1   5      442.59      409.11     10.99 o 
   2  -1   5      226.99      212.58      7.22 o 
   3  -1   5       37.13       37.79      3.41 o 
   4  -1   5        3.64        0.12      1.79 o 
   5  -1   5       73.83       70.41      3.97 o 
   6  -1   5       38.97       39.66      3.42 o 
   7  -1   5      292.83      308.43     10.73 o 
   8  -1   5        2.45        1.58      2.84 o 
  -9   0   5       15.54       -1.99     12.45 o 
  -8   0   5       12.44       14.29      3.87 o 
  -7   0   5      392.27      372.11     15.86 o 
  -6   0   5      132.01      135.13      6.05 o 
  -5   0   5        9.84        5.51      1.76 o 
  -4   0   5       40.82       43.40      2.17 o 
  -3   0   5     1740.82     1761.86     36.78 o 
  -2   0   5      606.46      696.07     15.05 o 
  -1   0   5     1125.13     1478.72     56.64 o 
   0   0   5      433.94      498.65     10.81 o 
   1   0   5      108.03      104.37      3.38 o 
   2   0   5       70.89       82.61      2.60 o 
   3   0   5        0.18       -1.05      1.05 o 
   4   0   5       20.63       21.04      1.73 o 
   5   0   5      143.98      140.07      4.41 o 
   6   0   5      428.53      429.72     13.06 o 
   7   0   5       10.20       11.56      2.81 o 
   8   0   5       57.11       62.19      4.41 o 
  -9   1   5       81.77      103.47      6.84 o 
  -8   1   5       35.89       34.37      5.09 o 
  -7   1   5        1.21       -2.80      3.79 o 
  -6   1   5      505.57      568.04     29.16 o 
  -5   1   5       43.25       38.93      5.55 o 
  -4   1   5      768.06      771.46     21.44 o 
  -3   1   5      121.91      128.95      5.04 o 
  -2   1   5        2.54        7.46      1.89 o 
  -1   1   5      732.74     1007.12     21.29 o 
   0   1   5     1481.55     2067.42     49.68 o 
   1   1   5     3562.72     4484.41     91.84 o 
   2   1   5     2266.31     2841.97     78.48 o 
   3   1   5       63.48       77.41      3.66 o 
   4   1   5      181.92      173.25      4.86 o 
   5   1   5       10.88        9.75      1.76 o 
   6   1   5       78.30       70.97      4.05 o 
   7   1   5        5.84        7.28      2.51 o 
   8   1   5       31.42       26.83      3.60 o 
  -9   2   5        0.13        1.01      3.43 o 
  -8   2   5        4.69        5.22      3.45 o 
  -7   2   5       64.89       66.24      4.85 o 
  -6   2   5     1153.88     1202.85     33.22 o 
  -5   2   5      148.68      143.40      8.32 o 
  -4   2   5       60.11       59.77      3.63 o 
  -3   2   5      666.95      635.09     17.88 o 
  -2   2   5        0.79        1.77      1.66 o 
  -1   2   5     2323.94     3029.22     74.26 o 
   0   2   5     1570.42     2015.55     35.47 o 
   1   2   5       35.09       40.37      2.29 o 
   2   2   5      235.36      281.44      5.90 o 
   3   2   5        1.76        3.82      1.51 o 
   4   2   5      276.49      259.34      5.84 o 
   5   2   5      301.44      285.10      6.48 o 
   6   2   5       85.06       73.76      3.58 o 
   7   2   5       40.45       41.27      3.81 o 
   8   2   5        2.44        2.95      5.23 o 
  -8   3   5       10.65       17.37      9.53 o 
  -7   3   5      404.04      415.61     19.43 o 
  -6   3   5      484.55      519.40     16.33 o 
  -5   3   5       17.20       17.87      4.35 o 
  -4   3   5       23.66       19.03      3.49 o 
  -3   3   5      416.84      402.32     12.12 o 
  -2   3   5       11.71        8.15      1.80 o 
  -1   3   5      433.84      469.34     11.43 o 
   0   3   5      606.39      757.87     16.74 o 
   1   3   5       27.14       23.91      1.81 o 
   2   3   5      317.98      351.24      7.36 o 
   3   3   5      167.89      166.15      4.24 o 
   4   3   5       42.39       38.78      2.10 o 
   5   3   5      125.41      121.21      4.64 o 
   6   3   5      106.93       96.85      4.30 o 
   7   3   5        6.46        7.05      2.98 o 
  -8   4   5       10.41       15.31      3.71 o 
  -7   4   5        1.19        2.35      2.86 o 
  -6   4   5       14.73       14.63      3.13 o 
  -5   4   5       18.09       12.59      2.69 o 
  -4   4   5      126.12      111.76      5.26 o 
  -3   4   5       76.90       70.43      3.89 o 
  -2   4   5      121.85      110.99      3.53 o 
  -1   4   5      249.50      275.92      7.01 o 
   0   4   5       33.17       47.57      2.45 o 
   1   4   5      746.83      768.39     17.30 o 
   2   4   5       86.49       83.85      3.43 o 
   3   4   5      243.21      223.95      6.78 o 
   4   4   5       13.11       12.43      2.42 o 
   5   4   5       16.83       12.62      4.13 o 
   6   4   5        2.32        3.04      2.30 o 
   7   4   5       21.86       28.71      3.33 o 
  -8   5   5        0.12       -3.19      3.19 o 
  -7   5   5       15.17       19.24      3.54 o 
  -6   5   5       16.93       24.37      4.69 o 
  -5   5   5       10.02       10.12      2.61 o 
  -4   5   5      104.32       95.70      4.92 o 
  -3   5   5      636.66      593.14     17.43 o 
  -2   5   5       39.81       34.53      2.29 o 
  -1   5   5      425.36      436.43     10.56 o 
   0   5   5        0.42       -0.33      1.54 o 
   1   5   5       16.45       20.23      2.11 o 
   2   5   5       31.28       23.09      3.30 o 
   3   5   5        7.12       11.45      3.25 o 
   4   5   5        0.02        2.43      2.80 o 
   5   5   5       61.40       62.18      4.83 o 
   6   5   5       44.36       50.13      3.69 o 
  -7   6   5       12.71       16.98      3.61 o 
  -6   6   5        2.33        2.98      2.75 o 
  -5   6   5        0.42        2.25      5.98 o 
  -4   6   5      267.66      268.84      9.84 o 
  -3   6   5        1.26        0.13      2.30 o 
  -2   6   5       86.17       75.35      9.87 o 
  -1   6   5      295.41      288.45      7.83 o 
   0   6   5       23.46       22.30      2.22 o 
   1   6   5       16.48       15.70      2.95 o 
   2   6   5       76.72       65.40      4.56 o 
   3   6   5      354.87      341.88     12.35 o 
   4   6   5       26.66       34.65      4.23 o 
   5   6   5        0.23       -0.62      3.00 o 
  -6   7   5      151.98      160.35      7.82 o 
  -5   7   5      203.58      179.86      8.14 o 
  -4   7   5      258.39      248.87     10.75 o 
  -3   7   5      329.26      324.52     11.32 o 
  -2   7   5       13.31       11.42      3.00 o 
  -1   7   5      141.89      136.43      6.20 o 
   0   7   5       34.43       39.16      6.44 o 
   1   7   5       81.32       85.40      5.34 o 
   2   7   5       30.02       31.32      3.87 o 
   3   7   5       94.12      122.74      7.00 o 
   4   7   5        1.10        8.54      3.46 o 
  -5   8   5       63.92       70.55      5.41 o 
  -4   8   5       87.37       78.10      5.28 o 
  -3   8   5      183.93      169.81      7.61 o 
  -2   8   5      221.75      221.19     13.56 o 
  -1   8   5        2.88       -1.04      4.03 o 
   0   8   5        4.62       10.11      3.21 o 
   1   8   5       34.70       36.34     10.81 o 
   2   8   5       70.04       75.80      5.64 o 
   3   8   5       63.79       85.24      8.46 o 
  -2   9   5      117.56      102.75      9.25 o 
  -1   9   5        5.51        5.15      4.79 o 
   0   9   5        2.66        2.75      4.47 o 
  -3  -9   6      158.10      169.67      9.00 o 
  -2  -9   6      105.18      121.68      8.86 o 
  -1  -9   6       39.01       41.69      4.84 o 
   0  -9   6       57.46       53.49      5.39 o 
   1  -9   6       79.03       97.81      9.77 o 
   2  -9   6        2.87        1.72      6.14 o 
   3  -9   6        4.31       -0.51      3.61 o 
  -5  -8   6        7.79        7.94      3.82 o 
  -4  -8   6        2.06       -1.14      3.47 o 
  -3  -8   6       63.20       63.92      5.09 o 
  -2  -8   6       16.97       10.40      3.45 o 
  -1  -8   6      183.66      197.26      8.45 o 
   0  -8   6        0.03        6.48      8.26 o 
   1  -8   6       71.00       66.50      7.94 o 
   2  -8   6        2.80        1.94      3.24 o 
   3  -8   6       14.95       16.80      3.74 o 
   4  -8   6       14.36       14.19      4.13 o 
   5  -8   6       25.87       34.11      4.82 o 
  -6  -7   6        2.03        1.75      4.67 o 
  -5  -7   6       85.29       82.16      8.82 o 
  -4  -7   6        0.20       -3.25      4.05 o 
  -3  -7   6      207.62      224.45      9.11 o 
  -2  -7   6        0.01        5.23      2.80 o 
  -1  -7   6       43.19       41.96      3.63 o 
   0  -7   6        0.56        2.95      2.32 o 
   1  -7   6      164.25      159.56      5.50 o 
   2  -7   6      174.16      165.18      7.24 o 
   3  -7   6       96.93       96.00      5.91 o 
   4  -7   6        0.13        4.29      4.75 o 
   5  -7   6        1.89        3.94      3.41 o 
   6  -7   6       48.84       58.56      5.29 o 
  -7  -6   6        6.43        9.54      3.64 o 
  -6  -6   6        1.01       -3.09      3.09 o 
  -5  -6   6       80.62       79.21      5.18 o 
  -4  -6   6        0.07        2.16      2.75 o 
  -3  -6   6       42.18       37.98      4.65 o 
  -2  -6   6       38.52       37.63      3.41 o 
  -1  -6   6       99.83       95.44      5.98 o 
   0  -6   6       53.82       51.67      2.75 o 
   1  -6   6       94.66      102.70      4.01 o 
   2  -6   6      834.45      808.07     47.91 o 
   3  -6   6      226.33      231.69     15.88 o 
   4  -6   6       27.59       38.65      5.25 o 
   5  -6   6       35.65       59.44      6.86 o 
   6  -6   6       11.92       17.44      7.06 o 
  -7  -5   6        7.19       10.68      3.40 o 
  -6  -5   6       35.57       28.26      4.53 o 
  -5  -5   6      114.72      116.89      7.46 o 
  -4  -5   6       23.95       27.03      3.25 o 
  -3  -5   6        0.50       -2.07      2.07 o 
  -2  -5   6      772.24      808.13     17.93 o 
  -1  -5   6       35.46       35.59      1.98 o 
   0  -5   6        0.59        3.07      2.13 o 
   1  -5   6       35.47       34.37      2.22 o 
   2  -5   6      609.72      581.70     16.81 o 
   3  -5   6       95.31       96.28      5.54 o 
   4  -5   6       35.82       35.82      3.81 o 
   5  -5   6      437.78      480.06     19.49 o 
   6  -5   6       89.84      111.24      9.45 o 
   7  -5   6        1.55        5.69      4.05 o 
  -8  -4   6        6.88        6.83      5.48 o 
  -7  -4   6       22.10       22.05      3.63 o 
  -6  -4   6        1.22        0.30      2.97 o 
  -5  -4   6      232.80      233.02      8.74 o 
  -4  -4   6      107.24      110.50      6.88 o 
  -3  -4   6        2.81        5.72      1.38 o 
  -2  -4   6      185.09      224.61      5.86 o 
  -1  -4   6       35.28       37.46      2.29 o 
   0  -4   6        0.26       -1.13      1.13 o 
   1  -4   6        1.26       -1.52      1.52 o 
   2  -4   6      423.33      429.16     22.78 o 
   3  -4   6      272.20      264.79     14.76 o 
   4  -4   6      219.73      208.95     10.27 o 
   5  -4   6        5.53        6.24      3.07 o 
   6  -4   6       24.48       29.87      4.53 o 
   7  -4   6       51.25       63.06      7.14 o 
  -8  -3   6        6.40        2.99      3.55 o 
  -7  -3   6        0.19       -2.85      2.85 o 
  -6  -3   6       21.78       24.75      5.09 o 
  -5  -3   6      593.03      575.20     13.52 o 
  -4  -3   6        0.72        1.25      1.97 o 
  -3  -3   6       22.30       23.39      1.73 o 
  -2  -3   6      227.78      248.90      6.23 o 
  -1  -3   6        9.14        8.71      1.26 o 
   0  -3   6      120.00      104.80      3.24 o 
   1  -3   6      197.03      184.65      6.58 o 
   2  -3   6      283.03      249.11      7.98 o 
   3  -3   6      176.75      166.71      6.25 o 
   4  -3   6       16.08       13.79      2.85 o 
   5  -3   6        0.10       -1.86      2.54 o 
   6  -3   6       12.13        9.18      3.17 o 
   7  -3   6       43.01       50.55      4.51 o 
   8  -3   6       40.22       50.90      4.89 o 
  -8  -2   6      109.23      116.76      9.81 o 
  -7  -2   6       25.11       25.79      5.50 o 
  -6  -2   6      210.59      189.71      5.87 o 
  -5  -2   6       33.55       29.30      2.23 o 
  -4  -2   6       15.57       15.80      1.78 o 
  -3  -2   6      460.95      473.89     10.91 o 
  -2  -2   6      243.93      257.08      6.31 o 
  -1  -2   6      228.77      247.53      7.94 o 
   0  -2   6       58.61       61.06      2.20 o 
   1  -2   6       18.00       18.13      1.90 o 
   2  -2   6      305.24      305.90      9.04 o 
   3  -2   6      778.15      713.66     19.26 o 
   4  -2   6       56.37       47.55      3.37 o 
   5  -2   6       35.19       35.16      3.31 o 
   6  -2   6       25.75       25.82      3.22 o 
   7  -2   6       59.96       63.96      4.58 o 
   8  -2   6       23.84       34.39      4.20 o 
  -9  -1   6        2.13       -2.91      6.50 o 
  -8  -1   6      126.29      138.81     11.05 o 
  -7  -1   6        0.00       -2.57      2.57 o 
  -6  -1   6      658.62      604.97     14.27 o 
  -5  -1   6       19.29       16.67      1.58 o 
  -4  -1   6      237.41      231.94      6.16 o 
  -3  -1   6     1367.88     1538.54     32.44 o 
  -2  -1   6      406.19      504.09     11.23 o 
  -1  -1   6       22.69       30.51      1.82 o 
   0  -1   6       11.31       11.15      1.25 o 
   1  -1   6      677.73      691.25     14.88 o 
   2  -1   6      195.40      180.31      7.96 o 
   3  -1   6       71.66       61.18      3.28 o 
   4  -1   6      241.65      249.18      8.15 o 
   5  -1   6      120.83      115.13      5.13 o 
   6  -1   6      117.85      128.07      5.81 o 
   7  -1   6      131.83      135.76      6.39 o 
   8  -1   6       24.42       31.41      3.79 o 
  -9   0   6       39.99       42.61      7.82 o 
  -7   0   6        1.93        4.84      3.04 o 
  -6   0   6       28.23       23.63      3.87 o 
  -5   0   6      751.53      733.63     22.70 o 
  -4   0   6        0.72        0.77      1.37 o 
  -3   0   6       56.55       63.12      2.40 o 
  -2   0   6      264.84      287.02      6.80 o 
  -1   0   6     1488.22     1971.62     69.36 o 
   0   0   6     1203.98     1445.46     30.15 o 
   1   0   6        0.39        0.68      1.02 o 
   2   0   6     1754.55     1748.08     36.48 o 
   3   0   6       47.25       40.37      1.94 o 
   4   0   6      601.48      566.36     12.89 o 
   5   0   6       22.31       20.56      4.63 o 
   6   0   6     1242.44     1219.15     49.70 o 
   7   0   6       69.40       75.87      4.71 o 
   8   0   6      158.06      174.12      7.55 o 
  -9   1   6        0.55       -3.47      3.47 o 
  -8   1   6       26.46       30.06      4.20 o 
  -7   1   6       93.61       90.98      5.66 o 
  -6   1   6      249.33      219.76     13.26 o 
  -5   1   6       95.12      102.96      7.50 o 
  -4   1   6      303.09      307.35     13.14 o 
  -3   1   6      141.23      186.96      6.59 o 
  -2   1   6     4975.76     5914.25    149.27 o 
  -1   1   6      262.55      419.90      9.45 o 
   0   1   6      160.52      234.24      4.83 o 
   1   1   6      870.76      962.18     20.54 o 
   2   1   6      887.46     1000.82     23.56 o 
   3   1   6        3.63        2.20      1.23 o 
   4   1   6      142.34      128.51      4.04 o 
   5   1   6      189.69      182.59      5.39 o 
   6   1   6      214.72      200.20      7.35 o 
   7   1   6       93.07      100.08      5.09 o 
   8   1   6        1.46        0.05      5.98 o 
  -9   2   6        0.22        1.67      3.55 o 
  -8   2   6       20.47       29.06      4.02 o 
  -7   2   6       87.80       91.20      5.60 o 
  -6   2   6       40.44       33.28      3.70 o 
  -5   2   6        2.75        0.01      2.44 o 
  -4   2   6       27.97       22.05      2.62 o 
  -3   2   6        2.15        1.35      1.81 o 
  -2   2   6      172.24      198.56      6.78 o 
  -1   2   6       18.84       21.70      1.45 o 
   0   2   6      427.73      590.38     11.30 o 
   1   2   6      803.58     1028.09     18.72 o 
   2   2   6      273.98      282.50      6.01 o 
   3   2   6      644.54      681.88     13.00 o 
   4   2   6       10.19       10.09      1.69 o 
   5   2   6       19.39       16.42      2.00 o 
   6   2   6       37.71       32.27      3.40 o 
   7   2   6        1.41       -2.64      2.64 o 
  -8   3   6       28.93       42.20      5.27 o 
  -7   3   6       89.28      108.68      6.22 o 
  -6   3   6        6.61        9.81      2.95 o 
  -5   3   6        0.17       -2.28      2.28 o 
  -4   3   6      442.67      421.48     13.07 o 
  -3   3   6        4.10        2.36      1.89 o 
  -2   3   6       81.94       86.86      4.07 o 
  -1   3   6        2.21        1.95      1.21 o 
   0   3   6      259.97      328.25      8.14 o 
   1   3   6        1.00        1.07      1.15 o 
   2   3   6       36.22       39.14      1.98 o 
   3   3   6      926.23      887.81     16.75 o 
   4   3   6       26.36       26.41      1.65 o 
   5   3   6       18.33       16.81      2.44 o 
   6   3   6      200.74      201.62      6.65 o 
   7   3   6       11.34       13.59      3.29 o 
  -8   4   6       28.30       32.90      4.71 o 
  -7   4   6        1.11       -1.31      2.83 o 
  -6   4   6       12.06       10.34      2.89 o 
  -5   4   6      144.51      130.83      6.12 o 
  -4   4   6      181.94      160.28      9.99 o 
  -3   4   6      268.12      264.64      9.06 o 
  -2   4   6        0.04        1.26      1.90 o 
  -1   4   6       22.08       22.39      1.90 o 
   0   4   6      152.87      186.59      7.53 o 
   1   4   6      308.80      337.48      8.72 o 
   2   4   6      212.79      219.94      5.57 o 
   3   4   6      800.17      775.14     15.22 o 
   4   4   6      124.00      117.28      6.54 o 
   5   4   6      135.97      132.02      6.36 o 
   6   4   6       10.82       11.62      2.71 o 
  -7   5   6       18.53       21.92      3.69 o 
  -6   5   6       22.30       25.42      3.47 o 
  -5   5   6       46.80       44.12      3.92 o 
  -4   5   6       15.39       14.84      4.99 o 
  -3   5   6       11.16        9.07      2.42 o 
  -2   5   6       58.77       54.98      4.71 o 
  -1   5   6      903.19      950.03     29.80 o 
   0   5   6       11.31        9.56      1.88 o 
   1   5   6        3.32        5.42      1.93 o 
   2   5   6      309.84      349.82     12.03 o 
   3   5   6       67.13       60.90      4.55 o 
   4   5   6        5.84        7.41      2.63 o 
   5   5   6        0.00        0.86      3.58 o 
   6   5   6      158.60      181.16      6.83 o 
  -7   6   6        0.06        1.99      4.23 o 
  -6   6   6        0.10       -1.89      2.68 o 
  -5   6   6       66.90       73.39      4.96 o 
  -4   6   6        0.44        1.88      3.41 o 
  -3   6   6       37.86       37.39      3.71 o 
  -2   6   6     2023.67     2041.80     54.12 o 
  -1   6   6      529.52      531.71     16.09 o 
   0   6   6        3.99        1.28      1.91 o 
   1   6   6       38.94       41.03      5.60 o 
   2   6   6       35.13       33.57      3.72 o 
   3   6   6       42.39       42.96      5.92 o 
   4   6   6        7.61       10.40      3.43 o 
   5   6   6        6.37        7.96      3.41 o 
  -6   7   6        2.14        5.93      3.27 o 
  -5   7   6      115.62      110.29      6.35 o 
  -4   7   6       65.43       57.78      4.55 o 
  -3   7   6        1.62        1.98      2.75 o 
  -2   7   6      350.93      344.20     11.81 o 
  -1   7   6        8.36        6.05      2.88 o 
   0   7   6        3.75        4.45      2.62 o 
   1   7   6        8.31       11.45      2.96 o 
   2   7   6        0.54        2.99      4.15 o 
   3   7   6       15.83       21.29      3.87 o 
   4   7   6        2.42        7.52      3.67 o 
  -4   8   6       10.70       11.09      3.46 o 
  -3   8   6        0.05       -2.31      2.85 o 
  -2   8   6       12.59        8.98      5.11 o 
  -1   8   6       18.82       14.52      5.27 o 
   0   8   6       61.84       65.50      7.46 o 
   1   8   6       34.18       42.99      6.36 o 
   2   8   6       60.83       62.41      5.33 o 
  -3  -9   7        5.16        2.49      3.86 o 
  -2  -9   7       16.44       15.47      6.88 o 
  -1  -9   7       15.71        6.62      3.93 o 
   0  -9   7        6.54        0.24      6.78 o 
   1  -9   7        6.82        9.25      6.18 o 
   2  -9   7        0.12       -0.72      6.02 o 
   3  -9   7        0.44        0.30      3.58 o 
  -4  -8   7        1.94        2.79      3.52 o 
  -3  -8   7       66.44       67.43      5.32 o 
  -2  -8   7      213.80      236.37      9.77 o 
  -1  -8   7        1.59        1.87      3.29 o 
   0  -8   7       11.60       11.21      3.51 o 
   1  -8   7       27.72       31.03      6.86 o 
   2  -8   7       55.01       55.60      4.61 o 
   3  -8   7       28.90       32.90      4.12 o 
   4  -8   7        4.49        4.04      3.67 o 
  -6  -7   7        5.31        1.96      3.59 o 
  -5  -7   7       42.61       45.06      4.70 o 
  -4  -7   7      140.63      155.29     10.33 o 
  -3  -7   7        0.24       -1.80      3.02 o 
  -2  -7   7       43.77       41.07      3.96 o 
  -1  -7   7        5.48        5.83      2.78 o 
   0  -7   7       17.04       16.08      2.13 o 
   1  -7   7        4.27        4.70      3.19 o 
   2  -7   7        0.97        1.10      2.87 o 
   3  -7   7        2.92        6.42      3.31 o 
   4  -7   7        4.11        5.33      3.38 o 
   5  -7   7       13.34       19.86      4.03 o 
  -7  -6   7        7.08        5.53      3.75 o 
  -6  -6   7       34.92       31.26      4.23 o 
  -5  -6   7      390.37      385.46     20.96 o 
  -4  -6   7       56.48       62.53      8.82 o 
  -3  -6   7      148.33      153.16      6.80 o 
  -2  -6   7      223.84      233.11      8.69 o 
  -1  -6   7      123.79      120.61      4.17 o 
   0  -6   7       43.74       44.03      2.58 o 
   1  -6   7      104.34      106.24      5.35 o 
   2  -6   7     2474.13     2257.39    142.36 o 
   3  -6   7     2312.81     2375.36     85.96 o 
   4  -6   7      187.91      201.67     12.82 o 
   5  -6   7        1.60        3.15      3.44 o 
   6  -6   7       33.24       31.64      9.45 o 
  -7  -5   7       12.95       27.13      5.66 o 
  -6  -5   7       49.64       46.21      6.26 o 
  -5  -5   7        6.84        1.44      2.72 o 
  -4  -5   7       86.32       88.02      5.02 o 
  -3  -5   7       12.55       13.02      2.71 o 
  -2  -5   7        0.02        0.29      1.35 o 
  -1  -5   7       35.76       36.19      2.10 o 
   0  -5   7        1.71        3.00      1.86 o 
   1  -5   7       37.02       40.39      2.37 o 
   2  -5   7       40.94       50.01      5.80 o 
   3  -5   7        2.17       -2.03      2.83 o 
   4  -5   7       80.43       79.01      5.02 o 
   5  -5   7       19.68       22.20      3.84 o 
   6  -5   7        4.50        9.75      3.52 o 
   7  -5   7        0.01       -1.04      3.83 o 
  -8  -4   7       16.03       19.41      5.15 o 
  -7  -4   7        4.56       -0.36      3.14 o 
  -6  -4   7      423.36      398.16     13.44 o 
  -5  -4   7       16.71       19.23      3.11 o 
  -4  -4   7        0.89       -0.26      2.30 o 
  -3  -4   7      223.71      235.03      6.32 o 
  -2  -4   7      190.80      207.48      5.63 o 
  -1  -4   7       10.11       10.82      1.41 o 
   0  -4   7       29.72       32.59      2.38 o 
   1  -4   7       20.56       16.95      1.66 o 
   2  -4   7      235.96      222.92     10.57 o 
   3  -4   7       26.17       26.86      7.10 o 
   4  -4   7       27.02       29.81      3.48 o 
   5  -4   7       39.02       43.62      4.00 o 
   6  -4   7       17.87       14.04      3.66 o 
   7  -4   7        8.94       15.92      5.56 o 
  -8  -3   7       13.69       13.52      6.02 o 
  -7  -3   7        0.61       -1.52      3.10 o 
  -6  -3   7        3.09        3.79      5.78 o 
  -5  -3   7       24.76       25.43      2.22 o 
  -4  -3   7      115.67      122.21      4.11 o 
  -3  -3   7       27.11       27.41      1.97 o 
  -2  -3   7      461.02      474.71     10.98 o 
  -1  -3   7      105.08      100.61      3.34 o 
   0  -3   7       11.36       11.34      1.40 o 
   1  -3   7      184.65      184.87     10.63 o 
   2  -3   7       43.48       44.81      3.05 o 
   3  -3   7       19.86       21.49      2.65 o 
   4  -3   7        0.00        0.83      2.91 o 
   5  -3   7      165.35      170.29      7.13 o 
   6  -3   7       42.68       48.15      4.23 o 
   7  -3   7       81.59       79.58      5.47 o 
  -8  -2   7       35.19       53.41      7.94 o 
  -6  -2   7      215.03      219.52      7.89 o 
  -5  -2   7       11.32       10.00      1.83 o 
  -4  -2   7        0.56        0.76      1.49 o 
  -3  -2   7       12.67       13.68      1.59 o 
  -2  -2   7      877.12      911.39     23.12 o 
  -1  -2   7      127.30      127.86      3.72 o 
   0  -2   7      443.60      471.44     10.56 o 
   1  -2   7       68.96       62.29      3.06 o 
   2  -2   7      255.51      264.12      8.13 o 
   3  -2   7        0.76        2.16      1.91 o 
   4  -2   7       97.50       85.62      4.42 o 
   5  -2   7        2.05        3.31      2.27 o 
   6  -2   7        0.11       -2.38      2.38 o 
   7  -2   7       31.14       33.61      3.90 o 
   8  -2   7        0.73       -4.19      4.27 o 
  -9  -1   7       43.57       57.88      8.66 o 
  -8  -1   7       32.56       41.11      5.92 o 
  -7  -1   7       43.20       36.58      3.86 o 
  -6  -1   7        1.33       -0.23      2.56 o 
  -5  -1   7      267.85      258.25      7.03 o 
  -4  -1   7      102.26       85.93      3.26 o 
  -3  -1   7      665.80      657.26     14.60 o 
  -2  -1   7      142.22      151.27      6.99 o 
  -1  -1   7      117.69      149.94      5.67 o 
   0  -1   7      568.44      589.35     12.93 o 
   1  -1   7     1783.93     1855.87     56.15 o 
   2  -1   7     1452.33     1447.42     62.67 o 
   3  -1   7     1844.72     1870.64     56.76 o 
   4  -1   7        7.16        4.73      2.97 o 
   5  -1   7       54.83       49.65      5.29 o 
   6  -1   7       23.58       26.48      5.17 o 
   7  -1   7       27.98       34.17      3.80 o 
   8  -1   7        0.55        4.06      3.03 o 
  -9   0   7       14.41       10.72     11.85 o 
  -8   0   7       38.80       27.02      7.50 o 
  -7   0   7      108.25      101.48      6.68 o 
  -6   0   7      378.95      366.70     16.31 o 
  -5   0   7     1410.93     1292.41     47.15 o 
  -4   0   7      522.38      525.13     12.18 o 
  -3   0   7      304.50      292.91      9.36 o 
  -2   0   7       90.39      103.82      3.18 o 
  -1   0   7      138.81      166.12      4.39 o 
   0   0   7      196.34      246.44      6.01 o 
   1   0   7       32.05       27.15      1.65 o 
   2   0   7       26.44       26.10      1.64 o 
   3   0   7        1.79        1.74      1.76 o 
   4   0   7        0.15       -1.00      1.64 o 
   5   0   7        8.85        7.95      2.11 o 
   6   0   7      175.11      175.42      6.93 o 
   7   0   7        0.07        0.16      2.65 o 
  -9   1   7       10.76       13.40      4.13 o 
  -8   1   7       26.84       23.94      4.08 o 
  -7   1   7       40.53       34.07      4.09 o 
  -6   1   7      896.97      835.75     24.14 o 
  -5   1   7       73.67       63.40      4.25 o 
  -4   1   7       17.46       18.51      3.19 o 
  -3   1   7      341.17      301.15      9.59 o 
  -2   1   7        2.74       11.11      2.19 o 
  -1   1   7        0.70        1.22      0.90 o 
   0   1   7       10.86       11.75      1.23 o 
   1   1   7      232.01      262.44      7.50 o 
   2   1   7        1.15        3.32      1.22 o 
   3   1   7      252.31      247.75      7.75 o 
   4   1   7       26.44       21.87      1.81 o 
   5   1   7       34.39       33.15      4.05 o 
   6   1   7       45.57       46.00      3.33 o 
   7   1   7      139.52      151.46     10.01 o 
  -8   2   7        9.67       14.00      3.54 o 
  -7   2   7        0.76       -0.76      2.83 o 
  -6   2   7       19.70       25.36      3.46 o 
  -5   2   7      412.84      351.47     24.07 o 
  -4   2   7      123.53       99.81      4.88 o 
  -3   2   7        6.64        7.02      2.04 o 
  -2   2   7       44.21       50.59      3.05 o 
  -1   2   7      267.45      338.36      8.09 o 
   0   2   7      170.58      230.02      5.04 o 
   1   2   7       46.39       62.41      2.22 o 
   2   2   7       80.89       75.68      2.56 o 
   3   2   7       38.98       38.04      1.99 o 
   4   2   7        0.34       -1.36      1.36 o 
   5   2   7       18.29       17.41      1.84 o 
   6   2   7      124.67      102.11      5.48 o 
   7   2   7       18.25       12.76      5.27 o 
  -8   3   7        0.14        7.14      4.51 o 
  -7   3   7       33.94       38.24      4.03 o 
  -6   3   7       50.88       52.76      5.07 o 
  -5   3   7      128.99      111.71      5.70 o 
  -4   3   7        8.42        6.56      2.33 o 
  -3   3   7       81.82       63.15      3.77 o 
  -2   3   7      474.09      474.50     14.06 o 
  -1   3   7       42.63       46.44      2.33 o 
   0   3   7      113.89      139.16      5.54 o 
   1   3   7       34.44       42.62      2.08 o 
   2   3   7        3.13        2.97      1.40 o 
   3   3   7       13.03       10.76      1.63 o 
   4   3   7      164.18      159.49      5.04 o 
   5   3   7       16.48       16.97      2.43 o 
   6   3   7       10.32        5.41      3.06 o 
   7   3   7        5.87        6.50      3.08 o 
  -8   4   7        0.02        4.48      3.39 o 
  -7   4   7        0.32        1.37      2.85 o 
  -6   4   7      163.09      160.08      7.32 o 
  -5   4   7       21.29       30.96      4.77 o 
  -4   4   7       34.18       28.71      4.73 o 
  -3   4   7      203.17      186.98      7.22 o 
  -2   4   7      125.43      123.05      8.24 o 
  -1   4   7        6.95        4.27      2.25 o 
   0   4   7      109.61      122.47      4.37 o 
   1   4   7      179.75      191.59      5.89 o 
   2   4   7        0.56        0.71      1.66 o 
   3   4   7      482.65      412.61     13.19 o 
   4   4   7      102.74       89.99      4.19 o 
   5   4   7        3.49        7.11      2.91 o 
   6   4   7        0.70        2.19      4.11 o 
  -7   5   7        1.47        3.87      3.16 o 
  -6   5   7        3.01        8.92      2.91 o 
  -5   5   7      285.45      262.63     15.46 o 
  -4   5   7      861.66      792.50     23.11 o 
  -3   5   7        0.13       -2.14      2.14 o 
  -2   5   7      298.75      287.35      9.93 o 
  -1   5   7       47.55       49.71      3.70 o 
   0   5   7      101.36      112.00      4.27 o 
   1   5   7      128.36      136.88      4.93 o 
   2   5   7       49.60       49.43      4.14 o 
   3   5   7       19.22       13.96      3.19 o 
   4   5   7       34.22       41.87      4.72 o 
   5   5   7        2.87       -1.16      2.54 o 
  -6   6   7      150.01      148.79     10.45 o 
  -5   6   7        9.14       14.80      3.08 o 
  -4   6   7      159.30      147.86      6.95 o 
  -3   6   7       40.74       39.00      3.84 o 
  -2   6   7      369.94      372.89     12.45 o 
  -1   6   7      464.22      469.70     14.77 o 
   0   6   7        6.64        8.63      2.13 o 
   1   6   7       66.69       76.34      4.93 o 
   2   6   7      271.67      262.68     10.17 o 
   3   6   7       20.86       30.89      4.97 o 
   4   6   7       33.43       34.55      4.27 o 
   5   6   7       11.24       19.83      4.49 o 
  -5   7   7      125.78      131.08      7.03 o 
  -4   7   7       12.93       14.06      3.29 o 
  -3   7   7        1.01        3.06      4.85 o 
  -2   7   7        0.08        1.31      2.67 o 
  -1   7   7       72.67       70.83      4.69 o 
   0   7   7       55.28       40.17      5.82 o 
   1   7   7        4.58        3.61      3.73 o 
   2   7   7        0.01        1.06      4.11 o 
   3   7   7        4.64        6.29      3.77 o 
  -4   8   7       27.30       26.65      4.01 o 
  -3   8   7       12.51       15.30      3.49 o 
  -2   8   7        3.03        3.35      4.59 o 
  -1   8   7       10.01       11.05      4.95 o 
   0   8   7       48.08       54.53      6.94 o 
   1   8   7        5.15        7.82      4.95 o 
   2   8   7        3.09       15.44      5.86 o 
  -2  -9   8       19.03       18.65      7.94 o 
  -1  -9   8        1.07       -6.50      6.50 o 
   0  -9   8       16.15       19.71      7.02 o 
   1  -9   8       11.65        5.66      6.70 o 
   2  -9   8      119.12      138.30     11.01 o 
  -4  -8   8        5.71        3.55      4.87 o 
  -3  -8   8       24.17       19.60      4.00 o 
  -2  -8   8        0.02       -3.35      3.35 o 
  -1  -8   8        3.79       -1.20      3.67 o 
   0  -8   8       17.31       20.82      7.22 o 
   1  -8   8       10.25       12.76      6.22 o 
   2  -8   8       38.03       44.53      4.38 o 
   3  -8   8      189.44      191.44      8.37 o 
   4  -8   8       42.65       44.60     11.97 o 
  -5  -7   8      251.60      288.81     16.89 o 
  -4  -7   8        4.59        4.14      7.28 o 
  -3  -7   8        0.37        0.29      3.65 o 
  -2  -7   8        0.92       -2.85      2.85 o 
  -1  -7   8      215.39      237.78      9.21 o 
   0  -7   8       57.04       56.80      4.11 o 
   1  -7   8       17.82       23.03      3.21 o 
   2  -7   8      241.73      251.12      9.38 o 
   3  -7   8       16.45       16.66      3.38 o 
   4  -7   8       26.35       30.72      3.99 o 
   5  -7   8        5.81        7.53      4.17 o 
  -6  -6   8        0.29        1.73      5.15 o 
  -5  -6   8      197.70      205.19      8.85 o 
  -4  -6   8       42.70       40.11      4.23 o 
  -3  -6   8        9.67       12.58      4.99 o 
  -2  -6   8      154.89      158.08      6.84 o 
  -1  -6   8      141.62      157.68      5.06 o 
   0  -6   8      203.97      216.18      6.31 o 
   1  -6   8       50.74       46.30      4.83 o 
   2  -6   8      618.00      613.80     20.24 o 
   3  -6   8        0.03        7.11      3.37 o 
   4  -6   8        1.67        1.00      4.07 o 
   5  -6   8       34.19       35.18      4.36 o 
   6  -6   8       30.14       31.14      5.56 o 
  -7  -5   8       31.38       37.94      4.51 o 
  -6  -5   8       12.89       13.68      3.67 o 
  -5  -5   8       47.75       56.92      4.62 o 
  -4  -5   8      270.45      272.30      9.91 o 
  -3  -5   8      102.15      110.33      5.40 o 
  -2  -5   8        0.13        1.97      1.56 o 
  -1  -5   8      215.31      232.02      6.41 o 
   0  -5   8      163.40      152.89      4.77 o 
   1  -5   8      294.56      270.04      9.10 o 
   2  -5   8       21.33       21.82      3.15 o 
   3  -5   8       58.12       51.10      4.02 o 
   4  -5   8      160.22      159.72      7.02 o 
   5  -5   8       24.40       28.10      5.60 o 
   6  -5   8        0.83       -0.04      3.40 o 
  -8  -4   8       36.54       39.49      7.30 o 
  -7  -4   8       49.81       59.05      4.94 o 
  -6  -4   8      164.80      153.51      7.14 o 
  -5  -4   8      145.05      138.52      6.39 o 
  -4  -4   8        1.16        1.08      1.74 o 
  -3  -4   8       38.80       42.49      3.13 o 
  -2  -4   8       22.63       29.37      2.12 o 
  -1  -4   8      174.50      181.86      5.22 o 
   0  -4   8      285.68      285.94      7.30 o 
   1  -4   8      200.39      198.28      6.48 o 
   2  -4   8       55.24       56.21      4.27 o 
   3  -4   8       19.89       15.42      2.76 o 
   4  -4   8       16.60       17.20      4.25 o 
   5  -4   8       19.62       16.41      3.26 o 
   6  -4   8       43.75       48.26      6.30 o 
   7  -4   8       18.67       25.18      4.33 o 
  -8  -3   8        0.30       -5.39      5.39 o 
  -7  -3   8       53.48       69.09      7.94 o 
  -6  -3   8        2.06        4.37      3.07 o 
  -5  -3   8      350.95      348.04      9.04 o 
  -4  -3   8        9.13       10.47      1.82 o 
  -3  -3   8       15.60       14.63      1.76 o 
  -2  -3   8      858.23      917.87     20.05 o 
  -1  -3   8      297.88      316.51      7.79 o 
   0  -3   8      163.17      170.70      4.76 o 
   1  -3   8       95.49       95.34      4.26 o 
   2  -3   8       14.52       15.11      2.26 o 
   3  -3   8        2.46        3.68      2.16 o 
   4  -3   8        2.66        1.80      2.26 o 
   5  -3   8        7.88        8.89      3.43 o 
   6  -3   8      150.53      169.59      7.53 o 
   7  -3   8       98.93      117.06      6.48 o 
  -8  -2   8        3.23        2.39      5.90 o 
  -7  -2   8       23.17       25.29      6.06 o 
  -6  -2   8       69.07       63.37      3.34 o 
  -5  -2   8      181.92      182.85      5.61 o 
  -4  -2   8      459.37      451.34     10.86 o 
  -3  -2   8      431.79      452.62     10.68 o 
  -2  -2   8      255.47      280.75      7.48 o 
  -1  -2   8      722.73      830.31     18.03 o 
   0  -2   8      136.69      158.67      4.48 o 
   1  -2   8     1904.73     1915.62     48.15 o 
   2  -2   8      588.43      531.59     14.75 o 
   3  -2   8      117.47       99.92      4.73 o 
   4  -2   8       31.94       28.01      2.95 o 
   5  -2   8      290.38      289.68     13.52 o 
   6  -2   8       40.91       44.13      3.81 o 
   7  -2   8      697.02      746.91     21.96 o 
  -8  -1   8       33.61       45.39      4.41 o 
  -7  -1   8        7.34       29.40      6.62 o 
  -6  -1   8      264.69      238.12     11.17 o 
  -5  -1   8       46.60       56.33      3.02 o 
  -4  -1   8       42.67       48.21      2.50 o 
  -3  -1   8       13.49       13.28      1.77 o 
  -2  -1   8      161.51      215.10      5.73 o 
  -1  -1   8      551.77      708.84     15.56 o 
   0  -1   8     2866.74     3134.28     64.76 o 
   1  -1   8        8.27        9.81      1.45 o 
   2  -1   8      142.50      135.98      5.03 o 
   3  -1   8      370.74      331.08     11.45 o 
   4  -1   8        0.58       -0.58      1.95 o 
   5  -1   8       26.29       24.21      2.90 o 
   6  -1   8       71.04       78.72      4.69 o 
   7  -1   8      355.36      384.39     12.83 o 
  -8   0   8       34.19       31.29      4.52 o 
  -7   0   8        0.36        0.61      6.46 o 
  -6   0   8      250.45      231.63     16.95 o 
  -5   0   8      157.11      129.63      6.70 o 
  -4   0   8       91.99       92.79      4.74 o 
  -3   0   8      223.79      222.13      7.71 o 
  -2   0   8      711.57      817.54     17.78 o 
  -1   0   8       94.83      112.69      2.81 o 
   0   0   8      448.86      502.74     11.31 o 
   1   0   8        0.44        1.13      1.50 o 
   2   0   8      220.73      231.90      7.14 o 
   3   0   8       97.05       82.63      3.03 o 
   4   0   8      126.85      124.73      5.19 o 
   5   0   8       69.09       62.73      7.40 o 
   6   0   8       69.67       71.20      4.23 o 
   7   0   8       97.51      111.15      5.68 o 
  -8   1   8       13.49       17.88      4.03 o 
  -7   1   8       36.22       38.10      4.20 o 
  -6   1   8      315.35      282.71     12.27 o 
  -5   1   8        4.18        4.55      2.53 o 
  -4   1   8       29.69       28.72      3.03 o 
  -3   1   8        1.53       -0.72      3.45 o 
  -2   1   8      306.13      309.30     17.15 o 
  -1   1   8       61.84       71.45      2.44 o 
   0   1   8      213.66      235.30      5.08 o 
   1   1   8      154.65      163.39      3.91 o 
   2   1   8       73.13       73.04      2.85 o 
   3   1   8       20.37       17.88      1.79 o 
   4   1   8      241.16      212.96      7.29 o 
   5   1   8      190.99      166.76     19.03 o 
   6   1   8      130.23      131.83     10.93 o 
   7   1   8       70.37       58.80      6.42 o 
  -8   2   8       99.63      118.06     12.23 o 
  -7   2   8       95.76      101.16      7.84 o 
  -6   2   8       67.76       77.37      8.68 o 
  -5   2   8       96.72       81.67      4.81 o 
  -4   2   8       29.50       27.81      3.03 o 
  -3   2   8      254.20      225.07      8.01 o 
  -2   2   8      266.11      291.40      9.45 o 
  -1   2   8       24.94       30.13      1.80 o 
   0   2   8       14.75       13.33      1.35 o 
   1   2   8      234.34      290.33      6.32 o 
   2   2   8        9.56       13.12      1.56 o 
   3   2   8        0.41       -1.30      1.30 o 
   4   2   8      562.65      526.16     10.76 o 
   5   2   8       43.99       40.99      2.71 o 
   6   2   8       93.00       88.12      5.20 o 
   7   2   8        8.34       13.44      3.14 o 
  -8   3   8       22.70       30.85      4.20 o 
  -7   3   8       17.03       21.53      3.67 o 
  -6   3   8       44.66       49.67      7.42 o 
  -5   3   8       95.36       90.53      5.17 o 
  -4   3   8        5.72        1.99      2.25 o 
  -3   3   8      149.60      143.34      6.09 o 
  -2   3   8       89.98       92.54      4.54 o 
  -1   3   8      832.96      961.21     21.18 o 
   0   3   8     1020.90     1342.62     29.00 o 
   1   3   8      279.02      286.96      6.51 o 
   2   3   8       90.13       86.52      3.75 o 
   3   3   8       50.06       42.10      2.33 o 
   4   3   8      182.02      169.56      4.77 o 
   5   3   8       59.51       61.70      4.47 o 
   6   3   8        7.38        9.20      3.75 o 
  -7   4   8        0.70       -1.08      2.96 o 
  -6   4   8       37.54       32.75      3.89 o 
  -5   4   8        0.48        0.20      2.48 o 
  -4   4   8      173.76      161.04      6.93 o 
  -3   4   8       77.81       64.13      4.10 o 
  -2   4   8        2.72        1.69      3.07 o 
  -1   4   8     1032.24     1122.05     30.79 o 
   0   4   8     1067.14     1236.81     27.15 o 
   1   4   8       18.67       24.37      2.47 o 
   2   4   8       50.01       55.94      3.19 o 
   3   4   8       53.78       46.91      3.12 o 
   4   4   8      284.33      256.49      7.86 o 
   5   4   8       11.08       18.13      2.78 o 
   6   4   8       17.59       24.49      5.78 o 
  -7   5   8       18.95       27.49      6.44 o 
  -6   5   8        0.03        2.94      2.82 o 
  -5   5   8      131.60      112.74      6.09 o 
  -4   5   8      158.30      132.94      9.51 o 
  -3   5   8      250.32      220.94      8.55 o 
  -2   5   8      121.06      115.25      5.61 o 
  -1   5   8      496.94      520.00     16.00 o 
   0   5   8        4.82        5.34      2.98 o 
   1   5   8       22.99       31.46      2.82 o 
   2   5   8        0.01        2.57      2.71 o 
   3   5   8        5.92        5.83      2.93 o 
   4   5   8      111.01      112.06      5.13 o 
   5   5   8       36.36       40.68      4.24 o 
  -6   6   8       96.39       92.58      8.34 o 
  -5   6   8        2.79        8.37      2.99 o 
  -4   6   8       59.70       54.52      4.48 o 
  -3   6   8      172.75      161.85      7.28 o 
  -2   6   8       47.28       47.53      3.96 o 
  -1   6   8        9.02       13.37      3.43 o 
   0   6   8       10.31       12.84      2.96 o 
   1   6   8        5.03        6.15      4.77 o 
   2   6   8        7.74       14.06      6.34 o 
   3   6   8       43.41       37.92      4.30 o 
   4   6   8       13.28       14.80      5.90 o 
  -5   7   8       24.37       25.65      4.03 o 
  -4   7   8       21.81       28.76      3.95 o 
  -3   7   8        4.17        6.70      3.15 o 
  -2   7   8       30.57       28.93      3.77 o 
  -1   7   8      152.96      148.89      6.96 o 
   0   7   8       23.60       20.70      5.07 o 
   1   7   8        0.07       -2.51      4.43 o 
   2   7   8        0.08        0.87      7.38 o 
   3   7   8       10.12       11.17      3.78 o 
  -3   8   8       25.88       35.22      5.66 o 
  -2   8   8       82.56       90.47      8.82 o 
  -1   8   8      205.20      222.86     14.32 o 
   0   8   8      104.08       94.94      9.13 o 
  -1  -9   9        1.42        0.64      6.86 o 
   0  -9   9       52.02       60.71      8.90 o 
   1  -9   9        0.01       -0.36      6.26 o 
  -4  -8   9      275.53      293.75     11.87 o 
  -3  -8   9       26.52       29.19      4.59 o 
  -2  -8   9        0.29       -0.02      3.70 o 
  -1  -8   9       41.10       34.90      7.90 o 
   0  -8   9       17.78       14.48      6.54 o 
   1  -8   9       24.12       20.58      6.44 o 
   2  -8   9       39.18       43.09      7.80 o 
   3  -8   9     1174.67     1123.48     43.96 o 
  -5  -7   9       12.24       12.94      4.16 o 
  -4  -7   9       37.83       37.98      7.62 o 
  -3  -7   9      115.29      133.41      7.02 o 
  -2  -7   9        1.03        2.16      3.36 o 
  -1  -7   9       84.10       87.98      5.39 o 
   0  -7   9        3.39        3.61      2.52 o 
   1  -7   9       39.44       44.57      3.86 o 
   2  -7   9        0.19        2.00      2.87 o 
   3  -7   9      169.56      156.19      7.39 o 
   4  -7   9       21.72       15.96      3.63 o 
   5  -7   9        0.22        4.96      3.53 o 
  -6  -6   9       30.91       26.98      7.52 o 
  -5  -6   9      214.64      234.61      9.77 o 
  -4  -6   9       69.83       72.95      5.15 o 
  -3  -6   9       15.97       11.60      3.38 o 
  -2  -6   9      187.39      204.96      8.27 o 
  -1  -6   9       15.99       19.80      3.41 o 
   0  -6   9      103.22      106.23     11.05 o 
   1  -6   9        6.92        3.96      5.09 o 
   2  -6   9      143.03      137.29      7.38 o 
   3  -6   9       13.75       14.19      3.27 o 
   4  -6   9        0.02        4.08      3.05 o 
   5  -6   9        0.00        0.90      3.08 o 
  -7  -5   9        2.20        1.23      3.81 o 
  -6  -5   9        1.77        0.88      3.39 o 
  -5  -5   9        3.52        7.25      4.45 o 
  -4  -5   9       25.75       25.41      3.62 o 
  -3  -5   9      296.39      293.16     10.32 o 
  -2  -5   9        0.50        2.14      2.75 o 
  -1  -5   9        2.38        3.23      1.77 o 
   0  -5   9       15.21       13.65      2.00 o 
   1  -5   9       56.03       55.54      9.53 o 
   2  -5   9        1.19       -0.35      2.35 o 
   3  -5   9       99.07       90.98      6.58 o 
   4  -5   9        5.20       10.45      3.09 o 
   5  -5   9        3.29        5.31      3.01 o 
   6  -5   9       16.84       23.09      4.02 o 
  -7  -4   9       42.67       51.46      7.42 o 
  -6  -4   9       13.16       13.07      3.69 o 
  -5  -4   9       67.05       69.74      8.62 o 
  -4  -4   9       29.39       32.49      2.49 o 
  -3  -4   9       26.46       26.68      2.27 o 
  -2  -4   9      245.12      255.59      6.95 o 
  -1  -4   9      155.09      154.71      4.80 o 
   0  -4   9        7.61        7.55      1.73 o 
   1  -4   9       42.97       40.95      3.24 o 
   2  -4   9       14.00       15.67      2.87 o 
   3  -4   9        6.41        7.08      2.47 o 
   4  -4   9      273.25      282.14     10.59 o 
   5  -4   9        5.16        7.83      2.95 o 
   6  -4   9        0.55        2.66      3.11 o 
  -8  -3   9       14.15       24.69      6.78 o 
  -7  -3   9       49.76       54.81      7.10 o 
  -6  -3   9       86.21       85.18      5.21 o 
  -5  -3   9        0.24       -1.20      1.91 o 
  -4  -3   9      115.27      112.47      4.13 o 
  -3  -3   9       24.52       27.21      2.25 o 
  -2  -3   9       18.19       21.05      2.09 o 
  -1  -3   9        0.00       -0.70      1.45 o 
   0  -3   9       47.45       51.71      2.53 o 
   1  -3   9        4.85        3.12      2.85 o 
   2  -3   9        1.16        1.71      1.73 o 
   3  -3   9      250.51      235.37      8.12 o 
   4  -3   9      191.05      168.59      6.81 o 
   5  -3   9       61.69       62.58      5.90 o 
   6  -3   9       47.23       52.90      4.44 o 
   7  -3   9        4.43        7.15      3.45 o 
  -8  -2   9        7.96       13.36      6.42 o 
  -7  -2   9       15.05       10.69      5.98 o 
  -6  -2   9       63.43       52.63      4.04 o 
  -5  -2   9      774.07      769.84     17.66 o 
  -4  -2   9      700.72      698.22     15.95 o 
  -3  -2   9      118.19      115.59      4.05 o 
  -2  -2   9       50.72       50.53      2.59 o 
  -1  -2   9      164.00      157.22      4.68 o 
   0  -2   9      105.35      104.76      3.54 o 
   1  -2   9      179.72      190.54      5.09 o 
   2  -2   9      122.32      107.21      4.54 o 
   3  -2   9      326.35      286.78      9.16 o 
   4  -2   9       36.97       33.45      3.09 o 
   5  -2   9        0.77        2.65      2.58 o 
   6  -2   9       58.35       59.68      4.39 o 
   7  -2   9      150.29      176.75      7.98 o 
  -8  -1   9        0.67       -0.68      3.87 o 
  -7  -1   9        4.86       10.13      3.71 o 
  -6  -1   9      151.25      133.71     15.22 o 
  -5  -1   9      769.94      731.08     29.38 o 
  -4  -1   9       10.64       11.63      2.71 o 
  -3  -1   9        3.01        5.04      2.28 o 
  -2  -1   9       55.90       64.06      2.77 o 
  -1  -1   9     1451.41     1704.56     35.80 o 
   0  -1   9      375.18      361.11      8.86 o 
   1  -1   9      181.23      159.78      4.50 o 
   2  -1   9      190.43      181.69      6.34 o 
   3  -1   9       54.16       51.44      3.30 o 
   4  -1   9        5.48        5.40      2.29 o 
   5  -1   9       63.82       58.13      6.22 o 
   6  -1   9      114.17      102.93      5.31 o 
   7  -1   9        2.87        3.45      2.87 o 
  -8   0   9        0.02        2.06      4.19 o 
  -7   0   9       20.95        7.99      6.02 o 
  -6   0   9       17.87       22.25      6.98 o 
  -5   0   9       15.72       13.36      4.45 o 
  -4   0   9       27.13       22.37      2.97 o 
  -3   0   9        0.60        0.40      2.05 o 
  -2   0   9       41.74       41.84      3.27 o 
  -1   0   9       25.40       24.43      1.72 o 
   0   0   9      226.41      236.28      6.09 o 
   1   0   9       34.76       40.58      2.17 o 
   2   0   9       86.88       84.67      3.19 o 
   3   0   9       66.04       59.99      3.42 o 
   4   0   9      175.97      171.48      6.44 o 
   5   0   9       19.45       14.88      2.56 o 
   6   0   9       23.40       21.87      3.09 o 
   7   0   9        0.02       -0.01      2.75 o 
  -8   1   9       15.37       20.79      5.37 o 
  -7   1   9        5.82        5.86      3.15 o 
  -6   1   9        0.29       -1.30      2.41 o 
  -5   1   9       19.35       11.94      3.01 o 
  -4   1   9       14.43       15.05      2.67 o 
  -3   1   9      673.98      670.89     36.66 o 
  -2   1   9      409.48      426.70     13.05 o 
  -1   1   9       42.19       43.37      1.82 o 
   0   1   9       52.76       53.91      2.11 o 
   1   1   9      281.99      289.86      6.24 o 
   2   1   9      541.24      529.60     12.30 o 
   3   1   9       11.13        8.40      1.61 o 
   4   1   9      418.74      374.39     11.45 o 
   5   1   9        0.77       -0.13      2.02 o 
   6   1   9        0.11       -1.20      2.17 o 
   7   1   9        0.67        0.29      2.82 o 
  -8   2   9        3.04       17.76     12.64 o 
  -7   2   9       26.72       26.18      4.25 o 
  -6   2   9      103.44      103.45     10.33 o 
  -5   2   9       86.97       68.60      4.41 o 
  -4   2   9       29.58       26.98      3.19 o 
  -3   2   9       57.03       51.17      3.65 o 
  -2   2   9        0.27       -0.83      1.88 o 
  -1   2   9      447.17      550.81     12.70 o 
   0   2   9      140.02      170.82      4.30 o 
   1   2   9       47.76       49.11      2.28 o 
   2   2   9       64.01       62.99      2.64 o 
   3   2   9      421.43      398.46      8.49 o 
   4   2   9      734.16      662.25     15.02 o 
   5   2   9        8.71       10.98      3.30 o 
   6   2   9        0.19        7.09      2.92 o 
  -8   3   9       44.00       54.55      5.54 o 
  -7   3   9       18.64       32.51      6.18 o 
  -6   3   9        3.00        5.15      3.03 o 
  -5   3   9       17.14       16.93      5.35 o 
  -4   3   9      441.13      331.87     11.21 o 
  -3   3   9      614.76      532.77     16.18 o 
  -2   3   9       14.36       12.28      3.03 o 
  -1   3   9      243.64      248.40     10.93 o 
   0   3   9      331.42      406.17     10.11 o 
   1   3   9       69.58       74.87      3.69 o 
   2   3   9       57.95       62.15      2.75 o 
   3   3   9       28.85       34.32      2.30 o 
   4   3   9       68.79       52.15      2.68 o 
   5   3   9       32.02       24.82      3.70 o 
   6   3   9        0.49        6.30      3.27 o 
  -7   4   9       11.34       10.05      3.46 o 
  -6   4   9       98.26       96.12      5.77 o 
  -5   4   9       40.10       29.42      3.59 o 
  -4   4   9       22.89       25.99      3.19 o 
  -3   4   9      156.98      142.93      6.38 o 
  -2   4   9      187.31      168.51      6.93 o 
  -1   4   9     1814.66     2111.78     55.86 o 
   0   4   9      304.54      326.56      9.71 o 
   1   4   9        0.73       -2.10      2.10 o 
   2   4   9        0.00       -1.45      2.50 o 
   3   4   9       47.30       48.01      4.25 o 
   4   4   9       38.80       40.83      3.20 o 
   5   4   9       30.13       26.26      3.96 o 
  -6   5   9        0.80        6.10      3.14 o 
  -5   5   9       21.64       23.07      4.45 o 
  -4   5   9       13.81       10.15      4.17 o 
  -3   5   9      131.74      115.10      5.83 o 
  -2   5   9       43.50       41.79      5.50 o 
  -1   5   9        6.63        9.71      2.68 o 
   0   5   9       98.33       91.70      6.06 o 
   1   5   9       17.41       28.62      2.88 o 
   2   5   9       21.99       14.67      3.39 o 
   3   5   9       38.89       38.66      3.97 o 
   4   5   9        2.68        2.67      2.65 o 
  -6   6   9        3.34        2.77      3.06 o 
  -5   6   9        7.96        6.83      3.47 o 
  -4   6   9        6.39        7.28      3.04 o 
  -3   6   9      101.16       98.64      5.76 o 
  -2   6   9       22.03       20.51      3.14 o 
  -1   6   9       17.31       15.32      2.95 o 
   0   6   9       43.57       45.63      3.95 o 
   1   6   9       75.24       63.62      6.94 o 
   2   6   9       81.32       87.71      5.66 o 
   3   6   9        0.01        6.88      3.57 o 
  -4   7   9        0.20       -0.75      3.07 o 
  -3   7   9       21.44       21.36      3.63 o 
  -2   7   9       14.46       16.47      5.17 o 
  -1   7   9        0.51       -0.60      4.35 o 
   0   7   9        2.34        0.92      4.47 o 
   1   7   9        5.47        7.46      4.75 o 
   2   7   9       49.86       55.69      7.34 o 
  -3  -8  10       23.49       14.37      4.65 o 
  -2  -8  10        0.23       -4.04      4.04 o 
  -1  -8  10      159.27      183.77     13.00 o 
   0  -8  10        9.46        8.58      6.98 o 
   1  -8  10       23.77       31.66      3.81 o 
   2  -8  10       37.07       33.02      4.20 o 
   3  -8  10      401.58      410.38     14.17 o 
  -5  -7  10        1.76       -4.64      6.10 o 
  -4  -7  10        6.67        3.01      3.96 o 
  -3  -7  10       36.15       37.97      4.80 o 
  -2  -7  10        9.65       13.68      4.06 o 
  -1  -7  10       61.87       73.20      8.62 o 
   0  -7  10      209.44      216.16      8.26 o 
   1  -7  10       83.59       97.58      5.48 o 
   2  -7  10        2.82        2.31      2.82 o 
   3  -7  10       15.46       20.81      3.75 o 
   4  -7  10       94.25       93.58      7.10 o 
  -6  -6  10        6.56        4.84      4.02 o 
  -5  -6  10      177.99      184.52     10.91 o 
  -4  -6  10        4.84       -1.28      3.48 o 
  -3  -6  10        6.85       12.00      3.71 o 
  -2  -6  10        0.16       -2.04      3.39 o 
  -1  -6  10      276.67      289.17      8.05 o 
   0  -6  10        0.65       -0.11      2.19 o 
   1  -6  10       12.97       12.48      2.95 o 
   2  -6  10       21.22       23.55      3.22 o 
   3  -6  10       14.60       10.32      3.15 o 
   4  -6  10       27.23       32.13      3.85 o 
   5  -6  10        2.37       -0.87      3.11 o 
  -7  -5  10        3.48        0.68      5.90 o 
  -6  -5  10       22.04       23.67      4.24 o 
  -5  -5  10       20.16       14.21      3.64 o 
  -4  -5  10        2.06        0.18      3.16 o 
  -3  -5  10      115.87      118.66      4.54 o 
  -2  -5  10        8.87        6.73      2.00 o 
  -1  -5  10      756.32      795.60     18.10 o 
   0  -5  10       27.30       31.71      4.49 o 
   1  -5  10        0.41        1.35      3.29 o 
   2  -5  10       10.70        9.04      2.54 o 
   3  -5  10       15.54       16.78      2.92 o 
   4  -5  10       17.73       18.92      3.29 o 
   5  -5  10        3.52        4.19      3.45 o 
   6  -5  10       32.03       42.36      4.67 o 
  -7  -4  10        7.32        4.23      5.94 o 
  -6  -4  10       40.01       43.50      8.12 o 
  -5  -4  10      138.35      146.50      9.81 o 
  -4  -4  10       85.78       85.55      3.86 o 
  -3  -4  10      246.54      256.91      7.26 o 
  -2  -4  10      595.66      632.58     14.74 o 
  -1  -4  10       30.72       26.72      2.31 o 
   0  -4  10      510.40      507.56     12.51 o 
   1  -4  10        0.05        3.25      2.14 o 
   2  -4  10      373.14      339.55     10.81 o 
   3  -4  10        3.09        3.40      2.31 o 
   4  -4  10      196.06      198.15      7.92 o 
   5  -4  10       17.31       17.79      3.45 o 
   6  -4  10       71.10       80.44      5.49 o 
  -7  -3  10       15.05       12.72      5.86 o 
  -6  -3  10        7.34       -5.07      5.07 o 
  -5  -3  10      105.28       94.01      5.04 o 
  -4  -3  10      374.85      387.74      9.92 o 
  -3  -3  10       43.73       42.32      3.45 o 
  -2  -3  10        3.66        1.85      1.90 o 
  -1  -3  10        0.47        1.28      1.65 o 
   0  -3  10      707.68      705.11     15.88 o 
   1  -3  10      231.79      223.21     11.59 o 
   2  -3  10      181.47      147.20      5.83 o 
   3  -3  10      376.47      327.68     16.47 o 
   4  -3  10      464.62      448.18     13.83 o 
   5  -3  10       26.23       26.16      3.37 o 
   6  -3  10        3.16        2.80      5.09 o 
  -8  -2  10        1.91       -0.44      6.10 o 
  -7  -2  10       16.59       21.14      5.98 o 
  -6  -2  10        5.35        5.33      2.64 o 
  -5  -2  10      227.95      220.11     19.31 o 
  -4  -2  10      513.27      477.09     13.21 o 
  -3  -2  10       23.15       19.73      2.24 o 
  -2  -2  10      135.89      141.74      7.14 o 
  -1  -2  10      240.82      249.11      7.34 o 
   0  -2  10      112.48      116.42      3.81 o 
   1  -2  10       27.75       28.66      2.58 o 
   2  -2  10       89.13       75.68      3.88 o 
   3  -2  10        6.91        9.11      2.23 o 
   4  -2  10        0.72        1.29      2.67 o 
   5  -2  10      143.33      153.25      6.65 o 
   6  -2  10        0.43       -0.02      2.57 o 
  -8  -1  10      154.78      150.64     12.03 o 
  -7  -1  10       28.66       16.35      7.18 o 
  -6  -1  10        2.07        0.11      4.79 o 
  -5  -1  10      891.58      691.20     27.36 o 
  -4  -1  10       27.03       23.42      3.24 o 
  -3  -1  10        0.46        2.77      1.83 o 
  -2  -1  10      210.65      218.12      8.73 o 
  -1  -1  10       43.53       47.72      2.47 o 
   0  -1  10       15.87       13.87      1.86 o 
   1  -1  10      127.05      105.62      3.52 o 
   2  -1  10        0.44       -0.04      1.76 o 
   3  -1  10        7.95        7.61      3.67 o 
   4  -1  10      162.02      146.52      6.01 o 
   5  -1  10      268.69      241.24      8.67 o 
   6  -1  10       12.09       12.64      3.95 o 
  -8   0  10        0.74        9.13      4.47 o 
  -7   0  10       78.77       72.08      5.27 o 
  -6   0  10      127.52      117.61      8.34 o 
  -5   0  10        9.17        7.38      9.47 o 
  -4   0  10       60.07       51.68      3.95 o 
  -3   0  10       66.55       67.46      4.15 o 
  -2   0  10      221.54      209.84      5.67 o 
  -1   0  10      131.25      126.97      3.29 o 
   0   0  10       21.64       20.27      1.95 o 
   1   0  10       21.51       24.02      1.92 o 
   2   0  10      454.68      450.53     13.04 o 
   3   0  10      126.98      120.96      5.10 o 
   4   0  10      212.02      192.68     14.32 o 
   5   0  10      101.18       88.30      4.67 o 
   6   0  10       17.08       16.56      2.69 o 
  -8   1  10        0.08        2.08      4.37 o 
  -7   1  10       26.41       26.44      3.75 o 
  -6   1  10       19.14       22.06      3.42 o 
  -5   1  10       16.37       18.12      3.03 o 
  -4   1  10       22.60       20.93      3.69 o 
  -3   1  10       26.93       19.29      2.83 o 
  -2   1  10      225.77      232.41      8.27 o 
  -1   1  10       80.31       92.17      2.79 o 
   0   1  10      267.23      297.45      6.41 o 
   1   1  10     1921.16     2120.89     37.72 o 
   2   1  10      466.25      415.83      8.63 o 
   3   1  10        0.08       -0.33      2.17 o 
   4   1  10      179.72      177.12      6.70 o 
   5   1  10        2.56       -0.11      2.01 o 
   6   1  10       14.67       15.15      2.34 o 
  -8   2  10        2.05       13.79      7.58 o 
  -7   2  10       29.22       47.07      5.35 o 
  -6   2  10       38.96       33.41      3.56 o 
  -5   2  10       14.68       14.73      2.82 o 
  -4   2  10        3.00        1.57      2.28 o 
  -3   2  10      760.31      737.26     60.27 o 
  -2   2  10        3.10        6.65      3.03 o 
  -1   2  10       46.53       49.67      3.65 o 
   0   2  10      487.21      585.78     11.59 o 
   1   2  10       87.30       86.30      3.08 o 
   2   2  10       60.44       61.63      2.72 o 
   3   2  10       20.32       21.58      1.99 o 
   4   2  10      122.21      102.38      4.10 o 
   5   2  10      212.05      194.32      6.17 o 
   6   2  10        0.29        1.07      2.89 o 
  -7   3  10        0.07        7.19      3.44 o 
  -6   3  10       88.36       81.07      5.35 o 
  -5   3  10       19.76       15.04      3.25 o 
  -4   3  10      512.54      428.30     13.90 o 
  -3   3  10      649.96      570.43     30.97 o 
  -2   3  10        0.20       -2.11      2.11 o 
  -1   3  10      203.59      236.49     18.57 o 
   0   3  10      268.91      306.61      8.27 o 
   1   3  10        6.92        6.20      1.77 o 
   2   3  10        5.09        4.09      2.03 o 
   3   3  10       35.05       28.48      2.19 o 
   4   3  10        9.69       14.21      2.27 o 
   5   3  10       20.36       20.99      3.43 o 
  -7   4  10        0.01       -0.33      3.36 o 
  -6   4  10        5.28        0.89      3.11 o 
  -5   4  10      293.21      241.57      9.57 o 
  -4   4  10       28.03       30.44      3.31 o 
  -3   4  10       76.12       74.71      4.58 o 
  -2   4  10      144.82      144.36     10.81 o 
  -1   4  10       98.16      100.92      5.34 o 
   0   4  10        0.53        1.18      2.39 o 
   1   4  10       31.00       35.23      3.00 o 
   2   4  10        1.06       -0.67      1.82 o 
   3   4  10      173.18      169.87      6.03 o 
   4   4  10        1.00        1.56      2.40 o 
   5   4  10        0.13       -2.75      3.19 o 
  -6   5  10       31.80       37.96      4.27 o 
  -5   5  10        3.14        6.14      2.85 o 
  -4   5  10      114.48       93.08      5.49 o 
  -3   5  10       32.20       37.19      3.71 o 
  -2   5  10       13.09       14.73      2.81 o 
  -1   5  10        3.38       -0.74      2.39 o 
   0   5  10      223.25      236.34      9.14 o 
   1   5  10        0.97       -2.07      2.56 o 
   2   5  10       38.64       40.57      5.21 o 
   3   5  10        9.03        9.42      4.19 o 
   4   5  10        5.01        3.71      3.81 o 
  -5   6  10        2.81        4.65      3.02 o 
  -4   6  10       18.34       21.97      3.55 o 
  -3   6  10        1.37       -0.87      2.79 o 
  -2   6  10       12.29       13.15      3.08 o 
  -1   6  10       35.79       32.61      3.74 o 
   0   6  10       24.66       28.97      3.65 o 
   1   6  10      229.54      232.27     14.04 o 
   2   6  10        1.97        1.87      4.35 o 
   3   6  10       35.46       38.73      4.78 o 
  -3   7  10       65.45       72.64      5.54 o 
  -2   7  10       18.66       25.57      4.71 o 
  -1   7  10       49.02       59.39      7.30 o 
   0   7  10       10.09       13.20      5.35 o 
   1   7  10        8.41       22.30      5.98 o 
  -3  -8  11       32.66       32.35     11.23 o 
  -2  -8  11       18.21       15.16      7.46 o 
  -1  -8  11       54.26       53.65      8.78 o 
   0  -8  11       10.39       14.80      6.62 o 
   1  -8  11        0.01        4.67      2.96 o 
   2  -8  11        1.64        2.19      3.62 o 
  -4  -7  11       25.21       25.85      9.07 o 
  -3  -7  11      101.47      107.49      6.83 o 
  -2  -7  11        9.28        2.47      4.11 o 
  -1  -7  11        3.34        5.39      6.06 o 
   0  -7  11        3.46        6.82      2.65 o 
   1  -7  11       65.69       72.29      4.70 o 
   2  -7  11        2.49       -1.18      4.39 o 
   3  -7  11       15.10       12.54      3.23 o 
  -5  -6  11       13.84        6.98      3.96 o 
  -4  -6  11       45.26       48.62      5.00 o 
  -3  -6  11       74.99       72.23      5.49 o 
  -2  -6  11      139.84      146.78      7.16 o 
  -1  -6  11        0.01       -1.24      2.38 o 
   0  -6  11        3.93        2.82      2.33 o 
   1  -6  11       65.01       58.81      4.23 o 
   2  -6  11       22.78       25.47      3.58 o 
   3  -6  11        1.46        1.41      2.71 o 
   4  -6  11        0.66        6.49      3.04 o 
  -6  -5  11       40.39       58.18     12.74 o 
  -5  -5  11       10.78        7.90      3.74 o 
  -4  -5  11      104.34      108.67      6.30 o 
  -3  -5  11       87.43       90.40      4.18 o 
  -2  -5  11       68.93       68.36      3.60 o 
  -1  -5  11        3.51        2.08      1.98 o 
   0  -5  11        3.01        1.75      2.20 o 
   1  -5  11        3.81        2.76      2.28 o 
   2  -5  11       39.89       44.67      3.73 o 
   3  -5  11        2.71        5.52      2.49 o 
   4  -5  11      115.93      107.24      5.78 o 
   5  -5  11       62.99       57.27      4.83 o 
  -7  -4  11        0.01       -4.87      5.39 o 
  -6  -4  11        6.84        7.42      5.62 o 
  -5  -4  11       11.88        9.03      3.54 o 
  -4  -4  11     1067.49     1079.89     24.25 o 
  -3  -4  11       48.64       43.61      3.04 o 
  -2  -4  11        0.39        1.08      1.98 o 
  -1  -4  11       41.16       41.70      3.36 o 
   0  -4  11       68.35       61.42      3.81 o 
   1  -4  11        0.85        2.78      2.02 o 
   2  -4  11       26.34       28.46      3.03 o 
   3  -4  11      149.46      141.62      6.20 o 
   4  -4  11        8.15        6.31      2.64 o 
   5  -4  11        1.80        6.27      4.79 o 
  -7  -3  11       17.22       24.57      6.54 o 
  -6  -3  11        5.46        3.27      5.62 o 
  -5  -3  11      136.30      125.31     12.33 o 
  -4  -3  11      499.09      512.13     12.64 o 
  -3  -3  11       30.75       28.67      2.62 o 
  -2  -3  11        5.03        4.14      1.99 o 
  -1  -3  11      225.23      237.07      7.07 o 
   0  -3  11      293.58      306.89      9.72 o 
   1  -3  11       48.73       45.95      3.71 o 
   2  -3  11        3.68        6.52      3.09 o 
   3  -3  11       35.69       34.31      3.79 o 
   4  -3  11       88.93       86.73      4.91 o 
   5  -3  11       35.12       37.32      3.67 o 
   6  -3  11       11.40       16.48      3.48 o 
  -7  -2  11        4.52       -1.68      5.66 o 
  -6  -2  11        1.33        4.38      4.35 o 
  -5  -2  11        0.25        1.77      2.93 o 
  -4  -2  11       21.57       18.67      3.39 o 
  -3  -2  11      113.00      104.45      4.60 o 
  -2  -2  11      159.94      145.65      4.82 o 
  -1  -2  11      186.89      183.82      5.50 o 
   0  -2  11        0.44        2.81      1.88 o 
   1  -2  11      303.04      271.36      8.70 o 
   2  -2  11        6.55        5.26      1.99 o 
   3  -2  11      227.98      226.01      8.04 o 
   4  -2  11       91.63       79.16      4.45 o 
   5  -2  11       19.89       20.13      3.09 o 
   6  -2  11        8.94        5.26      3.05 o 
  -8  -1  11       21.46       25.19     12.37 o 
  -7  -1  11        2.85        4.14      7.42 o 
  -6  -1  11       11.64       15.01      3.22 o 
  -5  -1  11        2.83        2.23      2.79 o 
  -4  -1  11        8.39        5.55      2.63 o 
  -3  -1  11      193.60      182.00      9.13 o 
  -2  -1  11       87.98       91.27      3.59 o 
  -1  -1  11       89.17       86.07      5.45 o 
   0  -1  11       27.76       29.03      6.07 o 
   1  -1  11       25.50       22.59      2.43 o 
   2  -1  11        1.38        2.93      1.84 o 
   3  -1  11       44.13       43.04      3.21 o 
   4  -1  11       35.71       32.69      3.10 o 
   5  -1  11       38.66       39.81      3.50 o 
   6  -1  11       30.28       27.68      7.40 o 
  -8   0  11       31.80       32.49      4.52 o 
  -7   0  11       78.80       85.99      5.72 o 
  -6   0  11       10.11       11.21      6.70 o 
  -5   0  11       21.54       19.37      5.33 o 
  -4   0  11      213.89      195.16      9.63 o 
  -3   0  11      309.80      301.92     10.23 o 
  -2   0  11        1.68        5.72      2.36 o 
  -1   0  11      434.45      476.54     11.34 o 
   0   0  11        1.04        2.94      2.04 o 
   1   0  11      144.55      131.19      6.73 o 
   2   0  11      414.73      374.22     11.33 o 
   3   0  11      168.27      161.33      6.26 o 
   4   0  11      170.36      150.39      6.21 o 
   5   0  11      287.65      271.86     15.72 o 
   6   0  11        0.39        3.14      2.38 o 
  -7   1  11        3.00        9.58      3.00 o 
  -6   1  11       12.13       12.07      2.96 o 
  -5   1  11       28.13       26.98      3.27 o 
  -4   1  11      340.75      277.24     10.02 o 
  -3   1  11      329.26      259.67     10.53 o 
  -2   1  11       21.67       23.63      3.15 o 
  -1   1  11      297.06      324.56      8.29 o 
   0   1  11      879.07     1008.04     18.74 o 
   1   1  11        8.99        8.79      1.71 o 
   2   1  11       10.88        8.85      3.19 o 
   3   1  11      382.17      356.95      8.97 o 
   4   1  11        1.42       -0.52      1.75 o 
   5   1  11       15.91       16.62      2.31 o 
   6   1  11        1.60       -0.42      2.06 o 
  -7   2  11       15.53       32.56      3.87 o 
  -6   2  11        3.36        2.06      2.73 o 
  -5   2  11      137.03      136.19     11.99 o 
  -4   2  11        2.96        0.09      3.77 o 
  -3   2  11       77.14       85.17      4.92 o 
  -2   2  11       19.78       22.35      2.99 o 
  -1   2  11      185.92      214.11      8.07 o 
   0   2  11     2032.43     2494.47     44.43 o 
   1   2  11      748.16      833.52     16.08 o 
   2   2  11      115.13      114.21      3.72 o 
   3   2  11       16.54       11.53      2.15 o 
   4   2  11        0.47        0.22      1.92 o 
   5   2  11        0.11        1.08      2.05 o 
  -7   3  11       41.11       47.37      4.69 o 
  -6   3  11       17.49       22.10      3.58 o 
  -5   3  11        7.00        4.63      2.85 o 
  -4   3  11       27.92       29.34      3.47 o 
  -3   3  11        0.05       -2.99      2.99 o 
  -2   3  11      578.54      607.20     18.35 o 
  -1   3  11      477.81      539.25     16.64 o 
   0   3  11        6.66        9.10      2.77 o 
   1   3  11       22.92       29.20      2.61 o 
   2   3  11        7.33       15.95      3.46 o 
   3   3  11        5.78        6.27      2.01 o 
   4   3  11        3.83        4.13      3.29 o 
   5   3  11       26.63       22.50      3.71 o 
  -6   4  11        4.15        5.09      3.23 o 
  -5   4  11        7.41        9.71      3.35 o 
  -4   4  11       20.85       18.13      3.03 o 
  -3   4  11       40.20       38.67      3.65 o 
  -2   4  11      160.27      165.17      7.25 o 
  -1   4  11       57.03       58.15      4.25 o 
   0   4  11       33.70       40.50      3.76 o 
   1   4  11       13.20       19.76      3.53 o 
   2   4  11        8.26        5.25      2.26 o 
   3   4  11       15.51       13.28      2.61 o 
   4   4  11        0.32        4.47      4.59 o 
  -5   5  11        1.51        2.95      2.74 o 
  -4   5  11        2.31        3.97      2.62 o 
  -3   5  11       10.81        9.99      3.15 o 
  -2   5  11       20.57       19.96      4.31 o 
  -1   5  11      122.94      126.26      6.37 o 
   0   5  11       41.03       37.43      3.84 o 
   1   5  11        5.59        6.54      3.00 o 
   2   5  11       59.34       67.65      7.18 o 
   3   5  11       16.06       22.30      3.96 o 
  -4   6  11        0.49        2.46      3.05 o 
  -3   6  11       36.30       38.22      4.61 o 
  -2   6  11        7.36        8.48      3.09 o 
  -1   6  11       25.73       26.59      4.57 o 
   0   6  11      197.19      199.00      8.75 o 
   1   6  11       10.41       20.34      5.39 o 
   2   6  11       29.91       39.41      6.46 o 
  -1  -8  12       59.14       66.85      9.57 o 
   0  -8  12        2.03        3.31      6.78 o 
  -4  -7  12        0.78       -4.37      4.37 o 
  -3  -7  12       14.77        9.85      5.76 o 
  -2  -7  12        0.00       -2.23      6.46 o 
  -1  -7  12       62.83       58.64      8.18 o 
   0  -7  12        5.35       11.35      2.92 o 
   1  -7  12        5.96        7.38      2.87 o 
   2  -7  12        5.40        4.28      3.09 o 
   3  -7  12        3.34       11.72      3.56 o 
  -5  -6  12      132.98      154.05      8.35 o 
  -4  -6  12       83.25       88.59     11.03 o 
  -3  -6  12      141.36      148.87      7.71 o 
  -2  -6  12       21.46       17.83      6.86 o 
  -1  -6  12       42.71       42.64      4.51 o 
   0  -6  12        8.88        5.21      2.46 o 
   1  -6  12       62.87       57.43      4.20 o 
   2  -6  12       26.39       23.55      3.34 o 
   3  -6  12       28.32       28.69      3.77 o 
   4  -6  12        0.68        8.64      2.99 o 
  -6  -5  12        3.56       -1.40      5.66 o 
  -5  -5  12      133.87      134.81      7.40 o 
  -4  -5  12       24.30       19.24      4.60 o 
  -3  -5  12      214.83      230.62      7.24 o 
  -2  -5  12       93.84      100.60      4.37 o 
  -1  -5  12       34.48       33.68      3.32 o 
   0  -5  12        2.91        4.19      2.38 o 
   1  -5  12      118.91      107.79     10.49 o 
   2  -5  12      179.72      175.23      7.24 o 
   3  -5  12        0.10       -4.23      4.23 o 
   4  -5  12      214.76      207.26      8.46 o 
  -6  -4  12        0.21       -1.80      5.50 o 
  -5  -4  12        9.74        2.55      5.27 o 
  -4  -4  12      249.18      262.61      7.88 o 
  -3  -4  12      760.30      767.60     17.89 o 
  -2  -4  12        1.84        2.98      2.07 o 
  -1  -4  12       58.13       57.34      3.79 o 
   0  -4  12      252.94      229.63      9.23 o 
   1  -4  12      102.51       99.81      9.05 o 
   2  -4  12       11.88       13.78      2.51 o 
   3  -4  12        6.13        4.35      2.39 o 
   4  -4  12       72.64       59.86      4.41 o 
   5  -4  12        9.32       13.99      3.30 o 
  -7  -3  12       64.32       78.78      8.90 o 
  -6  -3  12       75.88       87.52      8.50 o 
  -5  -3  12      288.70      272.98     14.00 o 
  -4  -3  12      360.09      351.65     11.70 o 
  -3  -3  12        0.92       -0.30      3.31 o 
  -2  -3  12        1.58        2.97      2.97 o 
  -1  -3  12       14.67       12.74      2.20 o 
   0  -3  12       78.61       79.71      4.19 o 
   1  -3  12       59.48       50.91      3.40 o 
   2  -3  12        0.36        2.67      2.12 o 
   3  -3  12        9.77        7.64      2.38 o 
   4  -3  12        0.28        2.28      5.92 o 
   5  -3  12      108.70       96.73     11.33 o 
  -7  -2  12        0.78        6.82      3.75 o 
  -6  -2  12      164.48      140.01      7.20 o 
  -5  -2  12       34.14       24.10      5.42 o 
  -4  -2  12       89.89       79.02      8.48 o 
  -3  -2  12        0.47       -1.81      3.37 o 
  -2  -2  12        6.37        6.59      2.08 o 
  -1  -2  12       37.09       35.12      2.54 o 
   0  -2  12       15.38       16.63      2.42 o 
   1  -2  12       19.42       17.94      2.40 o 
   2  -2  12       64.00       55.91      3.58 o 
   3  -2  12       31.76       31.41      3.11 o 
   4  -2  12       12.18        8.91      2.53 o 
   5  -2  12        4.66        2.75      3.55 o 
  -7  -1  12       16.55       15.51      3.58 o 
  -6  -1  12      134.37      117.16      6.34 o 
  -5  -1  12       76.43       83.64      5.17 o 
  -4  -1  12        5.19        3.10      2.66 o 
  -3  -1  12       86.55       79.72      6.66 o 
  -2  -1  12       14.74       17.04      2.03 o 
  -1  -1  12       33.85       32.26      2.92 o 
   0  -1  12      112.15      108.79      3.96 o 
   1  -1  12      616.22      548.53     17.37 o 
   2  -1  12       77.56       70.81      3.98 o 
   3  -1  12       32.87       25.44      2.85 o 
   4  -1  12       24.37       28.31      2.98 o 
   5  -1  12       27.55       26.58      3.24 o 
  -7   0  12        0.87        1.83      3.55 o 
  -6   0  12        0.00       -0.06      4.31 o 
  -5   0  12        4.20        3.54      2.62 o 
  -4   0  12        0.37        2.97      2.59 o 
  -3   0  12        2.48        3.68      5.11 o 
  -2   0  12      512.93      530.54     16.13 o 
  -1   0  12       85.70      101.05      3.82 o 
   0   0  12        0.05        3.35      2.61 o 
   2   0  12      282.68      256.71      8.63 o 
   3   0  12       45.35       39.41      3.17 o 
   4   0  12       82.55       78.80      4.43 o 
   5   0  12      261.37      223.45      8.44 o 
  -7   1  12       41.99       57.30      4.70 o 
  -6   1  12        0.03        2.01      2.41 o 
  -5   1  12       56.44       52.52      4.63 o 
  -4   1  12      118.97      104.57      5.68 o 
  -3   1  12      612.64      523.72     16.25 o 
  -2   1  12      623.11      605.60     23.41 o 
  -1   1  12       48.75       52.96      3.82 o 
   0   1  12     1394.51     1545.05     28.10 o 
   1   1  12       21.48       21.71      2.07 o 
   2   1  12       42.54       40.63      2.76 o 
   3   1  12       21.31       20.22      2.27 o 
   4   1  12       30.11       24.22      2.47 o 
   5   1  12       10.52       16.64      2.44 o 
  -7   2  12        3.57        7.54      4.05 o 
  -6   2  12        5.15        8.44      3.04 o 
  -5   2  12       29.08       20.97      3.31 o 
  -4   2  12      166.69      131.75      6.40 o 
  -3   2  12        0.07        1.26      6.10 o 
  -2   2  12      299.78      338.41     11.67 o 
  -1   2  12       13.57       10.61      2.75 o 
   0   2  12      501.63      546.82     13.03 o 
   1   2  12       13.41       19.73      1.99 o 
   2   2  12       73.67       74.34      3.58 o 
   3   2  12        6.91        7.06      2.14 o 
   4   2  12       59.48       46.04      3.12 o 
   5   2  12       37.25       34.93      2.98 o 
  -6   3  12        1.64        2.34      3.06 o 
  -5   3  12        4.55        7.48      3.61 o 
  -4   3  12        0.32        3.39      3.09 o 
  -3   3  12       16.56       15.23      2.95 o 
  -2   3  12      107.22      120.21      8.16 o 
  -1   3  12       36.47       35.94      3.91 o 
   0   3  12       14.43       15.63      2.99 o 
   1   3  12      409.49      434.34     11.10 o 
   2   3  12       55.37       56.47      2.90 o 
   3   3  12       59.24       74.59      3.84 o 
   4   3  12       23.95       25.23      3.67 o 
  -6   4  12        0.25       -0.68      3.32 o 
  -5   4  12       41.18       39.25      4.15 o 
  -4   4  12       35.14       29.75      3.55 o 
  -3   4  12        5.78        4.17      2.57 o 
  -2   4  12        0.00       -1.34      2.40 o 
  -1   4  12       13.17       18.88      3.15 o 
   0   4  12        5.22        5.60      2.74 o 
   1   4  12       11.22       15.32      4.47 o 
   2   4  12       18.85       17.95      2.70 o 
   3   4  12       77.63      100.01     10.47 o 
  -5   5  12       24.25       20.36      4.91 o 
  -4   5  12        0.10        1.23      2.67 o 
  -3   5  12       36.72       31.89      3.81 o 
  -2   5  12       11.34       19.14      3.29 o 
  -1   5  12       18.20       16.14      3.12 o 
   0   5  12       40.03       43.27      4.31 o 
   1   5  12        2.78       11.56      3.35 o 
   2   5  12        0.05        6.34      4.83 o 
  -3   6  12      145.95      154.53      7.79 o 
  -2   6  12       23.36       24.09      3.76 o 
  -1   6  12        0.10        1.81      4.53 o 
   0   6  12       27.09       33.07      6.30 o 
  -3  -7  13        4.67        5.54      7.54 o 
  -2  -7  13       17.69       10.41      7.14 o 
  -1  -7  13        1.76       12.29      6.74 o 
   0  -7  13       76.97       84.09      8.82 o 
   1  -7  13        5.06        6.62      3.43 o 
   2  -7  13        0.69        0.12      3.47 o 
  -4  -6  13       18.24        6.16      4.71 o 
  -3  -6  13      262.20      288.31     11.34 o 
  -2  -6  13       26.22       25.13      6.98 o 
  -1  -6  13       47.47       56.60      8.80 o 
   0  -6  13        2.32        6.08      4.33 o 
   1  -6  13      109.88      118.03     11.39 o 
   2  -6  13        4.00        7.35      2.71 o 
   3  -6  13       54.03       57.71      4.87 o 
  -5  -5  13        0.23       -5.70      5.70 o 
  -4  -5  13      127.40      129.74      7.15 o 
  -3  -5  13      159.02      166.95      6.02 o 
  -2  -5  13       16.82       22.63      3.33 o 
  -1  -5  13        0.05        1.62      2.57 o 
   0  -5  13      150.31      147.77      6.94 o 
   1  -5  13      331.88      329.18     24.09 o 
   2  -5  13        2.57        4.48      2.47 o 
   3  -5  13       48.53       50.93      4.27 o 
   4  -5  13        1.90        3.63      2.95 o 
  -6  -4  13        1.80       -5.82      5.82 o 
  -5  -4  13       19.89       14.12      6.22 o 
  -4  -4  13       29.34       29.46      3.69 o 
  -3  -4  13       26.87       28.46      2.94 o 
  -2  -4  13        0.18        2.87      2.45 o 
  -1  -4  13       13.18       15.03      2.84 o 
   0  -4  13        7.64       10.60      3.57 o 
   1  -4  13        1.21        3.58      2.16 o 
   2  -4  13        2.42        5.13      2.41 o 
   3  -4  13       65.55       60.03      4.19 o 
   4  -4  13       29.81       28.09      3.45 o 
  -5  -3  13        2.27        7.78      3.75 o 
  -4  -3  13       78.64       70.48      6.06 o 
  -3  -3  13        9.60        9.83      8.87 o 
  -2  -3  13      150.86      146.12      7.89 o 
  -1  -3  13       65.49       77.04      4.32 o 
   0  -3  13      227.21      201.25      7.28 o 
   1  -3  13       10.04        9.46      2.29 o 
   2  -3  13        0.52        2.15      2.12 o 
   3  -3  13        3.59        2.87      2.25 o 
   4  -3  13        0.14       -0.34      2.49 o 
   5  -3  13       47.51       50.72      4.35 o 
  -7  -2  13        2.77        4.83      3.91 o 
  -6  -2  13      115.37      106.66      8.86 o 
  -5  -2  13       11.67        7.99      4.01 o 
  -4  -2  13       73.64       63.94      4.72 o 
  -3  -2  13       43.05       37.86      4.73 o 
  -2  -2  13      450.52      426.45     10.66 o 
  -1  -2  13       57.30       66.70      6.17 o 
   0  -2  13      270.86      233.61      7.95 o 
   1  -2  13        9.34        6.01      2.19 o 
   2  -2  13       10.83        8.84      2.28 o 
   3  -2  13        1.20        2.56      2.22 o 
   4  -2  13        2.23        3.66      2.43 o 
   5  -2  13      188.39      177.84     15.70 o 
  -7  -1  13        4.82        6.76      3.32 o 
  -6  -1  13       11.84        7.77      3.69 o 
  -5  -1  13        0.54       -0.01      5.09 o 
  -4  -1  13       15.24       12.13      3.06 o 
  -3  -1  13      516.57      486.01     25.99 o 
  -2  -1  13       20.38       22.90      3.14 o 
  -1  -1  13      100.21      105.05      5.58 o 
   0  -1  13        0.72        3.63      3.07 o 
   1  -1  13      343.86      322.80     22.60 o 
   2  -1  13       76.36       62.92      3.87 o 
   3  -1  13        3.30        3.18      7.06 o 
   4  -1  13       35.01       35.30      3.26 o 
   5  -1  13       19.45       19.49      3.95 o 
  -7   0  13       53.60       67.48      8.10 o 
  -6   0  13       17.68       37.72      4.01 o 
  -5   0  13        1.81        6.16      2.78 o 
  -4   0  13        0.46        3.56      2.62 o 
  -3   0  13        0.20        4.28      2.66 o 
  -2   0  13      176.15      171.56     12.05 o 
  -1   0  13       52.63       56.94     11.89 o 
   0   0  13      236.50      242.87      6.87 o 
   1   0  13     2948.30     2886.88     72.71 o 
   2   0  13       10.19       10.10      2.26 o 
   3   0  13       11.29       12.53      3.43 o 
   4   0  13        7.69        8.50      2.52 o 
   5   0  13       23.50       22.47      3.04 o 
  -7   1  13      224.15      240.29     14.76 o 
  -6   1  13        1.97        7.29      2.97 o 
  -5   1  13       11.94       16.99      3.47 o 
  -4   1  13       67.35       71.96      7.38 o 
  -3   1  13       44.61       38.85      3.80 o 
  -2   1  13      233.20      230.94      8.93 o 
  -1   1  13        5.83        4.05      2.51 o 
   0   1  13       94.79      103.94      5.58 o 
   1   1  13       47.47       51.39      3.05 o 
   2   1  13        3.66        4.03      2.04 o 
   3   1  13        0.19        0.49      1.92 o 
   4   1  13        2.40        2.01      2.02 o 
  -6   2  13       52.05       57.94      4.78 o 
  -5   2  13       48.95       48.25      6.02 o 
  -4   2  13       80.14       66.46      4.85 o 
  -3   2  13      248.52      241.61      9.41 o 
  -2   2  13        2.21       -0.30      2.57 o 
  -1   2  13      120.97      133.45      6.36 o 
   0   2  13      114.79      121.01      5.92 o 
   1   2  13        6.36        6.58      2.12 o 
   2   2  13       11.24       15.63      4.10 o 
   3   2  13       16.48       14.82      3.93 o 
   4   2  13      104.99       92.95      5.17 o 
  -6   3  13       55.91       45.95      4.72 o 
  -5   3  13       19.69       16.44      3.43 o 
  -4   3  13       10.21       13.60      3.24 o 
  -3   3  13      123.80      117.55      6.18 o 
  -2   3  13      101.78       96.59      5.48 o 
  -1   3  13       74.19       83.60      5.12 o 
   0   3  13        0.21        1.82      2.76 o 
   1   3  13        0.26        5.70      2.26 o 
   2   3  13       44.18       41.55      3.17 o 
   3   3  13       21.87       25.11      2.86 o 
  -5   4  13       45.03       41.33      6.10 o 
  -4   4  13       16.14       15.02      3.21 o 
  -3   4  13       42.98       47.75      4.24 o 
  -2   4  13       79.43       91.06      5.51 o 
  -1   4  13        0.28        1.06      2.64 o 
   0   4  13       13.34       11.28      3.34 o 
   1   4  13      223.35      265.27     15.02 o 
   2   4  13       60.76       74.04      5.19 o 
  -3   5  13       24.84       22.65      4.55 o 
  -2   5  13      115.02      106.99      6.28 o 
  -1   5  13       24.12       24.29      3.63 o 
   0   5  13        0.18       -0.87      3.03 o 
   1   5  13       52.99       62.13      5.07 o 
  -3  -6  14      617.32      663.88     29.04 o 
  -2  -6  14      252.73      282.57     15.44 o 
  -1  -6  14       27.17       33.45      3.68 o 
   0  -6  14       53.49       52.09      6.06 o 
   1  -6  14        1.70        3.32      4.49 o 
   2  -6  14        0.16        2.98      3.61 o 
  -4  -5  14      408.72      451.39     22.30 o 
  -3  -5  14      139.98      147.65      5.84 o 
  -2  -5  14        0.03        2.08      2.85 o 
  -1  -5  14       13.95       15.28      3.11 o 
   0  -5  14       54.18       56.43      4.16 o 
   1  -5  14        0.97        3.43      2.65 o 
   2  -5  14        7.11       12.14      2.71 o 
   3  -5  14        1.44        2.42      5.09 o 
  -5  -4  14      126.86      128.24     10.29 o 
  -4  -4  14        2.58        3.15      3.79 o 
  -3  -4  14       40.77       49.00      4.04 o 
  -2  -4  14       65.59       69.44      6.56 o 
  -1  -4  14       35.38       30.35      3.47 o 
   0  -4  14       12.29        6.10      4.75 o 
   1  -4  14       33.82       36.53      3.36 o 
   2  -4  14       98.38       90.79      5.04 o 
   3  -4  14        6.97        3.39      2.99 o 
  -5  -3  14       20.99       17.40     16.91 o 
  -4  -3  14        0.46       -1.62      6.72 o 
  -3  -3  14       23.05       26.92      4.49 o 
  -2  -3  14      263.13      251.49     13.90 o 
  -1  -3  14        0.59        2.04      2.52 o 
   0  -3  14       22.61       18.03      2.70 o 
   1  -3  14        0.03        0.99      3.85 o 
   2  -3  14      103.52       76.01      4.52 o 
   3  -3  14       12.34       12.73      2.82 o 
   4  -3  14        2.20        4.53      2.73 o 
  -6  -2  14        0.00       -0.51      4.09 o 
  -5  -2  14        1.01        1.66      6.52 o 
  -4  -2  14       18.93       16.71      4.67 o 
  -3  -2  14       99.65       99.88      5.56 o 
  -2  -2  14        0.18        3.71      5.76 o 
  -1  -2  14      242.26      233.31     14.94 o 
   0  -2  14       10.09        9.64      2.50 o 
   1  -2  14       10.43       18.34      2.64 o 
   2  -2  14       17.59       21.74      3.79 o 
   3  -2  14       13.99       12.03      2.68 o 
   4  -2  14       20.44       21.80      5.21 o 
  -6  -1  14        0.66        1.62      4.63 o 
  -5  -1  14        3.10        6.61      3.11 o 
  -4  -1  14        3.22        5.45      4.29 o 
  -3  -1  14      103.15       92.33      6.24 o 
  -2  -1  14      687.31      666.82     20.02 o 
  -1  -1  14      357.48      338.97     12.57 o 
   0  -1  14      125.38      120.76      6.04 o 
   1  -1  14       95.82       97.30      4.94 o 
   2  -1  14        1.52        1.95      2.20 o 
   3  -1  14        7.15        3.47      2.29 o 
   4  -1  14       17.57       13.59      4.55 o 
  -6   0  14        8.66       18.55      3.77 o 
  -5   0  14        0.86        5.25      4.49 o 
  -4   0  14      136.33      118.69      6.27 o 
  -3   0  14      226.74      203.64      8.54 o 
  -2   0  14      181.00      195.52      8.08 o 
  -1   0  14       35.29       40.01      6.68 o 
   0   0  14      159.00      155.33      9.49 o 
   1   0  14      156.76      152.68      6.40 o 
   2   0  14       49.28       40.00      3.37 o 
   3   0  14        7.01        9.10      2.43 o 
   4   0  14        2.12        0.95      2.39 o 
  -6   1  14        5.04       12.01      8.06 o 
  -5   1  14       53.68       60.81      5.01 o 
  -4   1  14       43.69       49.01      4.39 o 
  -3   1  14        8.11        6.67      3.19 o 
  -2   1  14       60.01       67.86      4.79 o 
  -1   1  14       56.51       55.13      4.12 o 
   0   1  14       37.69       38.00      3.61 o 
   1   1  14       37.28       30.45      3.24 o 
   2   1  14      136.63      120.15      4.64 o 
   3   1  14        0.57        3.31      2.08 o 
   4   1  14       28.46       32.43      5.39 o 
  -5   2  14       15.27       15.59      3.38 o 
  -4   2  14        7.53       11.67      3.26 o 
  -3   2  14       49.96       46.08      4.37 o 
  -2   2  14       50.42       44.39      3.95 o 
  -1   2  14        0.02       -0.80      2.52 o 
   0   2  14        0.28       -1.20      2.56 o 
   1   2  14        0.14        1.12      3.15 o 
   2   2  14       27.54       33.98      4.15 o 
   3   2  14      121.87      123.85      5.00 o 
  -5   3  14        1.53        7.02      3.25 o 
  -4   3  14        3.25        2.31      3.37 o 
  -3   3  14       14.36       10.26      2.99 o 
  -2   3  14       35.80       36.15      4.27 o 
  -1   3  14        0.85        5.24      2.88 o 
   0   3  14      101.58      113.16      6.25 o 
   1   3  14      111.98      132.06      6.70 o 
   2   3  14       15.65       14.33      4.09 o 
  -4   4  14        1.85       -0.84      4.41 o 
  -3   4  14       81.03       92.26      5.79 o 
  -2   4  14       67.22       83.08      5.51 o 
  -1   4  14        2.60        2.22      5.05 o 
   0   4  14        3.94        4.73      5.42 o 
   1   4  14       20.52       25.24      4.02 o 
  -1  -6  15        0.74        8.73      3.27 o 
   0  -6  15        0.24        2.98      2.85 o 
  -3  -5  15       77.23       84.17      5.46 o 
  -2  -5  15        8.22       17.22      3.47 o 
  -1  -5  15       39.65       39.46      7.18 o 
   0  -5  15       11.58       14.00      2.99 o 
   1  -5  15        0.03        4.21      2.63 o 
   2  -5  15        5.58        7.97      2.69 o 
  -4  -4  15        2.29        3.39      4.15 o 
  -3  -4  15        7.15       11.05      3.79 o 
  -2  -4  15      145.94      148.02      6.98 o 
  -1  -4  15       24.31       35.16      6.20 o 
   0  -4  15       20.84       22.36      3.12 o 
   1  -4  15       22.20       21.64      3.24 o 
   2  -4  15        0.39       -0.95      2.30 o 
  -5  -3  15        0.00       -2.03      3.39 o 
  -4  -3  15       65.24       59.31      6.42 o 
  -3  -3  15        1.51       -3.49      3.49 o 
  -2  -3  15      239.84      255.69     13.36 o 
  -1  -3  15       30.40       32.73      3.49 o 
   0  -3  15       58.89       58.75      4.07 o 
   1  -3  15        1.55       -0.64      2.49 o 
   2  -3  15      394.00      332.30     11.18 o 
   3  -3  15       10.03       10.56      2.77 o 
  -5  -2  15        6.50        7.51      4.61 o 
  -4  -2  15       11.66       15.74      3.35 o 
  -3  -2  15       64.79       67.60      4.75 o 
  -2  -2  15       73.78       74.15      4.83 o 
  -1  -2  15       82.73       80.14      6.70 o 
   0  -2  15        0.08        4.18      2.57 o 
   1  -2  15      275.37      247.53      8.86 o 
   2  -2  15      927.37      765.68     21.69 o 
   3  -2  15       33.58       30.07      3.49 o 
  -5  -1  15       13.39       17.16      3.39 o 
  -4  -1  15       41.85       41.90      4.10 o 
  -3  -1  15       31.94       36.06      3.86 o 
  -2  -1  15      170.81      155.82     10.33 o 
  -1  -1  15       67.55       65.22      6.26 o 
   0  -1  15        0.13       -3.27      3.27 o 
   1  -1  15      328.38      303.83     10.29 o 
   2  -1  15       27.96       24.02      3.16 o 
   3  -1  15        2.36        2.55      2.45 o 
  -5   0  15       18.27       21.55      3.58 o 
  -4   0  15      137.96      129.32      8.38 o 
  -3   0  15       13.43       16.14      4.61 o 
  -2   0  15        9.88       16.39      3.44 o 
  -1   0  15        2.92       -0.55      5.54 o 
   0   0  15        2.75       -0.40      3.39 o 
   1   0  15        0.72        2.41      2.44 o 
   2   0  15        7.89       10.30      3.69 o 
   3   0  15        1.23        2.51      3.11 o 
  -5   1  15      253.67      234.94      9.95 o 
  -4   1  15        4.87        3.86      4.87 o 
  -3   1  15       56.95       50.57      4.65 o 
  -2   1  15       18.09       15.15      3.39 o 
  -1   1  15        2.83        1.82      2.52 o 
   0   1  15       11.11       10.09      3.95 o 
   1   1  15       43.17       42.76      5.35 o 
   2   1  15       46.15       42.65      3.78 o 
   3   1  15       15.04        7.70      4.71 o 
  -5   2  15       23.77       39.01      7.34 o 
  -4   2  15      216.78      219.92      9.47 o 
  -3   2  15        0.41       -3.66      5.21 o 
  -2   2  15       42.43       41.99      4.14 o 
  -1   2  15       31.22       38.06      4.08 o 
   0   2  15        3.79        7.22      3.99 o 
   1   2  15        2.35        4.63      3.67 o 
   2   2  15      399.99      426.34     19.82 o 
  -4   3  15        9.53        5.51      7.10 o 
  -3   3  15       23.37       23.74      3.69 o 
  -2   3  15        1.64        8.35      3.10 o 
  -1   3  15       95.21      100.37      6.15 o 
   0   3  15       18.07       26.17      3.92 o 
   1   3  15      104.22      123.74      9.29 o 
  -1  -5  16      204.44      226.90      8.99 o 
  -3  -4  16        8.85        9.01      4.03 o 
  -2  -4  16       28.45       34.78      5.39 o 
  -1  -4  16       69.99       69.29      4.75 o 
   0  -4  16       16.18       16.27      3.16 o 
   1  -4  16       36.98       37.69      3.69 o 
  -4  -3  16        2.86        4.62      3.30 o 
  -3  -3  16        3.96        3.19      3.71 o 
  -2  -3  16      128.43      131.24      9.17 o 
  -1  -3  16      311.42      311.49     15.72 o 
   0  -3  16       28.99       25.32      3.38 o 
   1  -3  16       13.47        9.61      4.95 o 
   2  -3  16        9.82       15.73      3.00 o 
  -4  -2  16        4.40        6.19      8.68 o 
  -3  -2  16      223.09      211.96     10.21 o 
  -2  -2  16       31.17       33.39      5.35 o 
  -1  -2  16        4.50        1.76      3.75 o 
   0  -2  16       51.40       49.06      5.90 o 
   1  -2  16      286.23      251.14      9.25 o 
   2  -2  16      356.36      316.10     10.96 o 
  -4  -1  16        3.51       19.70     12.43 o 
  -3  -1  16        0.24        8.51      8.18 o 
  -2  -1  16        9.41        0.72      4.07 o 
  -1  -1  16       45.44       44.48      5.78 o 
   0  -1  16        0.08       -3.47      3.47 o 
   1  -1  16       47.40       41.76      7.40 o 
   2  -1  16       15.90       14.49      3.05 o 
  -4   0  16        0.00        1.60      3.67 o 
  -3   0  16        6.65       10.49      5.21 o 
  -2   0  16      205.44      206.77     19.19 o 
  -1   0  16       42.92       35.82      5.66 o 
   0   0  16       15.34       13.72      4.19 o 
   1   0  16        7.17        4.67      3.71 o 
   2   0  16        0.35       -0.30      2.65 o 
  -4   1  16        1.03        6.14      4.39 o 
  -3   1  16        4.44        2.00      2.98 o 
  -2   1  16        0.95       -3.79      3.79 o 
  -1   1  16       11.94       12.84      4.51 o 
   0   1  16       34.67       44.99      5.90 o 
   1   1  16        9.42       11.41      4.07 o 
  -3   2  16        9.60       13.24      4.47 o 
  -2   2  16       33.07       39.85      4.22 o 
  -1   2  16      173.98      216.57      9.26 o 
   0   2  16        9.71       13.24      4.47 o 
  -2  -3  17      148.77      145.44     10.17 o 
  -1  -3  17      191.60      183.01     11.49 o 
  -3  -2  17       38.84       37.22      5.98 o 
  -2  -2  17        2.54        0.84      3.87 o 
  -1  -2  17       32.04       37.30      5.46 o 
   0  -2  17        0.86       -0.16      3.83 o 
  -3  -1  17        7.22       15.07      9.01 o 
  -2  -1  17        8.67       11.37      4.31 o 
  -1  -1  17       59.61       70.48      7.30 o 
   0  -1  17        3.66        1.95      4.03 o 
  -2   0  17        0.66        4.47      4.43 o 
  -1   0  17        0.26       -0.44      3.95 o 
   0   0  17        9.90       16.12      4.39 o 
                                                 
